# Supplementary material for: Human tear proteome dataset in response to daily wear of water gradient contact lens using SWATH-MS approach
Source: Data Brief. 2021 May 12;36:107120. doi: 10.1016/j.dib.2021.107120 (PMC8165404; doi:10.1016/j.dib.2021.107120)
Supplement: Supplementary file 1 [file mmc1.xlsx]

## Sheet: Proteins identified at 1% FDR
N	Unused	Total	%Cov	%Cov(50)	%Cov(95)	UniProt Accession	Protein name	Gene names	Peptides(95%)	Mass (Da)
1	344.77	344.77	98.73	98.73	97.61	TRFL_HUMAN	Lactotransferrin	LTF GIG12 LF	710	78182
2	248.58	248.58	54.95	50.69	44.96	PGBM_HUMAN	Basement membrane-specific heparan sulfate proteoglycan core protein	HSPG2	4391	468830
3	180.84	180.84	89.66	88.67	86.37	ALBU_HUMAN	Serum albumin	ALB GIG20 GIG42 PRO0903 PRO1708 PRO2044 PRO2619 PRO2675 UNQ696/PRO1341	609	69367
4	172.59	172.59	74.5	69.03	64.58	CO3_HUMAN	Complement C3	C3 CPAMD1	1663	187148
5	116.39	116.39	66.88	63.22	59.29	PIGR_HUMAN	Polymeric immunoglobulin receptor	PIGR	764	83284
6	111.69	111.69	97.16	94.32	92.05	LCN1_HUMAN	Lipocalin-1	LCN1 VEGP	176	19250
7	100.4	100.4	76.55	75.62	71.89	K2C1_HUMAN	Keratin, type II cytoskeletal 1	KRT1 KRTA	644	66039
8	97.83	97.83	87.84	87.84	86.49	LYSC_HUMAN	Lysozyme C	LYZ LZM	148	16537
9	88.75	88.75	90.37	90.37	79.45	K1C9_HUMAN	Keratin, type I cytoskeletal 9	KRT9	623	62064
10	80.74	84.77	69.05	62.32	62.32	TRFE_HUMAN	Serotransferrin	TF PRO1400	698	77064
11	79.5	79.57	96.03	96.03	96.03	IGHA1_HUMAN	Immunoglobulin heavy constant alpha 1	IGHA1	353	37655
12	79.18	81.29	64.55	62.84	62.84	K1C10_HUMAN	Keratin, type I cytoskeletal 10	KRT10 KPP	584	58827
13	75.73	75.73	50.61	44.64	40.43	A2MG_HUMAN	Alpha-2-macroglobulin	A2M CPAMD5 FWP007	1474	163291
14	74.32	74.32	32.8	27.96	23.41	MYH14_HUMAN	Isoform 6 of Myosin-14	MYH14 KIAA2034 FP17425	1995	227871
15	70.39	70.39	46.85	45.92	41.78	CERU_HUMAN	Ceruloplasmin	CP	1065	122205
16	69.09	69.13	81.88	79.53	69.46	ZA2G_HUMAN	Zinc-alpha-2-glycoprotein	AZGP1 ZAG ZNGP1	298	34259
17	68.41	68.52	62.78	59.83	57.87	PERL_HUMAN	Lactoperoxidase	LPO SAPX	712	80288
18	68.01	68.16	45.75	44.88	40.16	DMBT1_HUMAN	Deleted in malignant brain tumors 1 protein	DMBT1 GP340	2413	260735
19	67.29	76.23	79.34	69.95	68.54	K22E_HUMAN	Keratin, type II cytoskeletal 2 epidermal	KRT2 KRT2A KRT2E	639	65433
20	65.44	65.44	74.01	73.45	69.68	KPYM_HUMAN	Pyruvate kinase PKM	PKM OIP3 PK2 PK3 PKM2	531	57937
21	56.99	56.99	78.57	78.57	74.42	ENOA_HUMAN	Alpha-enolase	ENO1 ENO1L1 MBPB1 MPB1	434	47169
22	56.2	56.22	75.36	75.12	72.73	A1AT_HUMAN	Alpha-1-antitrypsin	SERPINA1 AAT PI PRO0684 PRO2209	418	46737
23	55.54	55.58	48.85	48.72	47.44	GELS_HUMAN	Gelsolin	GSN	782	85698
24	53.65	53.65	77.17	76.01	76.01	ANXA1_HUMAN	Annexin A1	ANXA1 ANX1 LPC1	346	38714
25	52.76	52.77	71.06	70.66	70.46	AL1A1_HUMAN	Retinal dehydrogenase 1	ALDH1A1 ALDC ALDH1 PUMB1	501	54862
26	49.83	49.83	87.2	86.4	83.2	ACTG_HUMAN	Actin, cytoplasmic 2	ACTG1 ACTG	375	41793
27	48.15	64.25	58.87	56.03	55.5	K2C6C_HUMAN	Keratin, type II cytoskeletal 6C	KRT6C KRT6E	564	60025
28	47.1	47.11	65.65	60.31	60.31	SAP_HUMAN	Prosaposin	PSAP GLBA SAP1	524	58113
29	46.95	46.96	74.34	71.39	69.91	ANXA2_HUMAN	Annexin A2	ANXA2 ANX2 ANX2L4 CAL1H LPC2D	339	38604
30	46.86	46.9	46.22	46.22	45.09	MSLN_HUMAN	Isoform 4 of Mesothelin	MSLN MPF	630	68986
31	46.52	46.54	65.17	64.91	63.06	ILEU_HUMAN	Leukocyte elastase inhibitor	SERPINB1 ELANH2 MNEI PI2	379	42742
32	46.36	46.42	57.17	54.05	45.79	A0A0G2JIW1_HUMAN	Heat shock 70 kDa protein 1B	HSPA1B	642	70109
33	46.11	46.22	55.02	51.09	50.07	TGM2_HUMAN	Protein-glutamine gamma-glutamyltransferase 2	TGM2	687	77329
34	45.91	45.96	68.23	68.23	58.13	HPT_HUMAN	Haptoglobin	HP	406	45205
35	45.29	55.79	68.43	68.43	58.9	K1C14_HUMAN	Keratin, type I cytoskeletal 14	KRT14	472	51561
36	44.57	44.57	53.1	50.95	50.95	A0A087WSV8_HUMAN	Nucleobindin 2, isoform CRA_b	NUCB2	420	50228
37	41.17	41.16	55.9	52.78	41.65	CLUS_HUMAN	Clusterin	CLU APOJ CLI KUB1 AAG4	449	52495
38	40.2	40.26	41.6	33.81	31.94	ACTN4_HUMAN	Alpha-actinin-4	ACTN4	911	104854
39	39.64	39.64	60.26	52.32	52.32	IGHM_HUMAN	Immunoglobulin heavy constant mu	IGHM	453	49440
40	38.51	38.53	61.39	61.39	57.31	PGK1_HUMAN	Phosphoglycerate kinase 1	PGK1 PGKA MIG10 OK/SW-cl.110	417	44615
41	38.22	38.23	52.33	52.33	45.44	PLTP_HUMAN	Phospholipid transfer protein	PLTP	493	54739
42	37.37	37.4	54.85	54.85	51.06	AACT_HUMAN	Alpha-1-antichymotrypsin	SERPINA3 AACT GIG24 GIG25	423	47651
43	36.33	36.34	38.39	33.06	27.6	HS90A_HUMAN	Heat shock protein HSP 90-alpha	HSP90AA1 HSP90A HSPC1 HSPCA	732	84660
44	35.48	35.48	44.71	38.91	30.38	E7EQR4_HUMAN	Ezrin	EZR	586	69372
45	35.22	35.24	54.66	47.88	43.64	SBP1_HUMAN	Methanethiol oxidase	SELENBP1 SBP	472	52391
46	35.12	35.16	77.4	77.4	77.4	PIP_HUMAN	Prolactin-inducible protein	PIP GCDFP15 GPIP4	146	16572
47	35.03	35.08	71.99	70.18	64.76	LDHA_HUMAN	L-lactate dehydrogenase A chain	LDHA PIG19	332	36689
48	34.89	34.92	44.1	41.2	38.97	LG3BP_HUMAN	Galectin-3-binding protein	LGALS3BP M2BP	585	65331
49	34.33	34.45	42.15	30.46	26.33	F5H6X6_HUMAN	Neutral alpha-glucosidase AB	GANAB	847	96216
50	34.19	34.38	97.2	93.46	93.46	IGKC_HUMAN	Immunoglobulin kappa constant	IGKC	107	11765
51	33.5	33.6	90.73	90.24	86.83	HSPB1_HUMAN	Heat shock protein beta-1	HSPB1 HSP27 HSP28	205	22783
52	33.23	33.35	77.01	77.01	73.43	G3P_HUMAN	Glyceraldehyde-3-phosphate dehydrogenase	GAPDH GAPD CDABP0047 OK/SW-cl.12	335	36053
53	32.87	32.93	60.67	60.67	57.98	TBB4B_HUMAN	Tubulin beta-4B chain	TUBB4B TUBB2C	445	49831
54	32.81	33.06	35.61	33.5	29.9	TERA_HUMAN	Transitional endoplasmic reticulum ATPase	VCP	806	89322
55	32.69	32.73	36.97	29.69	22.69	CAN1_HUMAN	Calpain-1 catalytic subunit	CAPN1 CANPL1 PIG30	714	81890
56	32.47	40.25	25.2	20.66	16.38	MYH9_HUMAN	Myosin-9	MYH9	1960	226532
57	32.11	32.96	51.66	49.89	49.45	AL3A1_HUMAN	Aldehyde dehydrogenase, dimeric NADP-preferring	ALDH3A1 ALDH3	453	50395
58	31.86	36.37	40.56	38.08	38.08	HSP7C_HUMAN	Heat shock cognate 71 kDa protein	HSPA8 HSC70 HSP73 HSPA10	646	70898
59	31.59	31.62	52.88	52.88	51.63	A0A0A0MS08_HUMAN	Immunoglobulin heavy constant gamma 1 (Fragment)	IGHG1	399	43912
60	31.44	31.52	50.84	47.27	41.18	D6RF35_HUMAN	Vitamin D-binding protein	GC	476	53021
61	31.26	54.69	47.29	45.42	45.25	K2C5_HUMAN	Keratin, type II cytoskeletal 5	KRT5	590	62378
62	29.98	29.99	26.65	24.48	23.72	UBA1_HUMAN	Ubiquitin-like modifier-activating enzyme 1	UBA1 A1S9T UBE1	1058	117849
63	29.31	29.31	70.56	60.61	60.39	EF1A1_HUMAN	Elongation factor 1-alpha 1	EEF1A1 EEF1A EF1A LENG7	462	50141
64	29.19	29.21	54.28	54.28	53.98	CATB_HUMAN	Cathepsin B	CTSB CPSB	339	37822
65	28.68	28.75	18.4	16.67	15.09	B4E1Z4_HUMAN	cDNA FLJ55673, highly similar to Complement factor B	-	1266	140943
66	28.26	28.27	64.79	64.79	58.05	APOA1_HUMAN	Apolipoprotein A-I	APOA1	267	30778
67	27.83	27.87	76.67	76.67	76.67	SG1D1_HUMAN	Secretoglobin family 1D member 1	SCGB1D1 LIPHA LPNA	90	9898
68	27.75	27.77	72.36	72.36	72.36	PRDX1_HUMAN	Peroxiredoxin-1	PRDX1 PAGA PAGB TDPX2	199	22110
69	27.67	27.69	47.58	47.34	45.5	TCO1_HUMAN	Transcobalamin-1	TCN1 TC1	433	48207
70	27.22	27.24	89.52	89.52	89.52	GSTP1_HUMAN	Glutathione S-transferase P	GSTP1 FAEES3 GST3	210	23356
71	26.99	27.05	37	33.98	28.2	PLOD1_HUMAN	Procollagen-lysine,2-oxoglutarate 5-dioxygenase 1	PLOD1 LLH PLOD	727	83550
72	26.57	26.64	64.26	64.26	57.43	PSME1_HUMAN	Proteasome activator complex subunit 1	PSME1 IFI5111	249	28723
73	26.41	55.6	93.82	93.82	88.53	IGHA2_HUMAN	Immunoglobulin heavy constant alpha 2	IGHA2	340	36591
74	26.17	26.27	50.93	49.48	42.44	6PGD_HUMAN	6-phosphogluconate dehydrogenase, decarboxylating	PGD PGDH	483	53140
75	26.06	26.19	23.5	17.43	10.48	F5GXS0_HUMAN	Complement C4-B	C4B	1698	187670
76	25.73	25.79	77.23	63.38	52	AK1A1_HUMAN	Aldo-keto reductase family 1 member A1	AKR1A1 ALDR1 ALR	325	36573
77	25.63	25.69	48.29	42.68	42.68	A0A1B0GWE8_HUMAN	Cathepsin D	CTSD	410	44353
78	25.06	25.07	65.38	54.12	53.85	ALDOA_HUMAN	Fructose-bisphosphate aldolase A	ALDOA ALDA	364	39420
79	24.88	24.91	74.24	73.74	73.23	NGAL_HUMAN	Neutrophil gelatinase-associated lipocalin	LCN2 HNL NGAL	198	22588
80	24.71	24.78	71.43	71.43	62.5	PRDX6_HUMAN	Peroxiredoxin-6	PRDX6 AOP2 KIAA0106	224	25035
81	24.69	24.81	35.14	21.43	19.82	PDC6I_HUMAN	Programmed cell death 6-interacting protein	PDCD6IP AIP1 ALIX KIAA1375	868	96023
82	24.64	24.73	39.22	30.63	27.23	A0A0A0MSQ0_HUMAN	Plastin-3	PLS3	617	69334
83	24.58	24.6	46.27	35.27	35.27	TYPH_HUMAN	Thymidine phosphorylase	TYMP ECGF1	482	49955
84	24.32	24.4	40.75	37.01	35.24	PDIA1_HUMAN	Protein disulfide-isomerase	P4HB ERBA2L PDI PDIA1 PO4DB	508	57116
85	24.27	24.3	33.42	27.92	24.97	PERM_HUMAN	Myeloperoxidase	MPO	745	83869
86	24.07	24.18	47.82	43.45	29.85	ASSY_HUMAN	Argininosuccinate synthase	ASS1 ASS	412	46530
87	23.92	24.05	46.52	44.39	42.78	A0A0C4DG85_HUMAN	Alcohol dehydrogenase class 4 mu/sigma chain	ADH7	374	40006
88	23.66	23.72	40.48	40.48	37.23	HEMO_HUMAN	Hemopexin	HPX	462	51676
89	23.43	23.45	79.87	79.87	78.62	IGJ_HUMAN	Immunoglobulin J chain	JCHAIN IGCJ IGJ	159	18099
90	23.32	23.46	44.05	42.06	33.53	DNJC3_HUMAN	DnaJ homolog subfamily C member 3	DNAJC3 P58IPK PRKRI	504	57580
91	23.24	23.3	41.42	33.43	27.11	SPRL1_HUMAN	SPARC-like protein 1	SPARCL1	664	75208
92	23.13	23.16	64.34	63.99	53.85	TPIS_HUMAN	Triosephosphate isomerase	TPI1 TPI	249	26669
93	23.02	23.14	42.13	39.91	38.36	TBA1B_HUMAN	Tubulin alpha-1B chain	TUBA1B	451	50152
94	22.58	22.63	55.1	55.1	55.1	SFRP1_HUMAN	Secreted frizzled-related protein 1	SFRP1 FRP FRP1 SARP2	314	35386
95	22.41	22.54	12.23	5.329	4.598	DESP_HUMAN	Desmoplakin	DSP	2871	331774
96	22.32	22.38	70.91	70.91	70.91	PPIA_HUMAN	Peptidyl-prolyl cis-trans isomerase A	PPIA CYPA	165	18012
97	22.22	22.36	39.32	36.84	36.84	ANXA3_HUMAN	Annexin A3	ANXA3 ANX3	323	36375
98	21.83	22.01	33.68	25.17	18.65	EF2_HUMAN	Elongation factor 2	EEF2 EF2	858	95338
99	20.67	20.67	39.23	39.23	32.82	CH3L2_HUMAN	Chitinase-3-like protein 2	CHI3L2	390	43501
100	20.64	20.65	70.85	66.83	66.83	TAGL2_HUMAN	Transgelin-2	TAGLN2 KIAA0120 CDABP0035	199	22391
101	20.44	20.45	53.88	50.61	50.2	1433Z_HUMAN	14-3-3 protein zeta/delta	YWHAZ	245	27745
102	20.4	20.42	38.36	35.56	32.33	ANT3_HUMAN	Antithrombin-III	SERPINC1 AT3 PRO0309	464	52602
103	20.19	20.2	43.13	40.63	39.69	ANXA5_HUMAN	Annexin A5	ANXA5 ANX5 ENX2 PP4	320	35937
104	20.14	20.18	26.24	24.23	20.88	QSOX1_HUMAN	Sulfhydryl oxidase 1	QSOX1 QSCN6 UNQ2520/PRO6013	747	82578
105	20.05	20.08	48.08	41	36.4	GSHR_HUMAN	Glutathione reductase, mitochondrial	GSR GLUR GRD1	522	56257
106	20.05	20.05	72.34	72.34	72.34	CYTS_HUMAN	Cystatin-S	CST4	141	16214
107	19.98	20.03	20.8	11.86	10.97	CFAH_HUMAN	Complement factor H	CFH HF HF1 HF2	1231	139096
108	19.55	19.61	42.93	42.93	42.93	CD14_HUMAN	Monocyte differentiation antigen CD14	CD14	375	40076
109	19.47	19.51	41.26	33.47	31.79	CNDP2_HUMAN	Cytosolic non-specific dipeptidase	CNDP2 CN2 CPGL HEL-S-13 PEPA	475	52878
110	19.43	19.47	57.97	57.97	57.97	LACRT_HUMAN	Extracellular glycoprotein lacritin	LACRT	138	14246
111	19.22	19.3	39.73	33.27	28.96	AMY1_HUMAN	Alpha-amylase 1	AMY1A AMY1	511	57768
112	18.99	19.06	99.06	99.06	96.23	IGLC2_HUMAN	Immunoglobulin lambda constant 2	IGLC2	106	11294
113	18.84	19	76.84	76.84	76.84	SG2A1_HUMAN	Mammaglobin-B	SCGB2A1 LIPHC MGB2 UGB3	95	10884
114	18.73	18.91	46.11	35.79	29.26	CAP1_HUMAN	Adenylyl cyclase-associated protein 1	CAP1 CAP	475	51901
115	18.67	18.7	56.07	56.07	44.86	PRDX5_HUMAN	Peroxiredoxin-5, mitochondrial	PRDX5 ACR1 SBBI10	214	22086
116	18.25	18.33	59.34	45.23	42.74	CLIC1_HUMAN	Chloride intracellular channel protein 1	CLIC1 G6 NCC27	241	26923
117	18.24	18.25	22.65	21.73	19.34	E9PGN7_HUMAN	Plasma protease C1 inhibitor	SERPING1	543	59492
118	18.03	18.03	83.57	77.14	77.14	PROF1_HUMAN	Profilin-1	PFN1	140	15054
119	17.91	18.02	19.86	16.24	11.58	AMPN_HUMAN	Aminopeptidase N	ANPEP APN CD13 PEPN	967	109540
120	17.86	17.93	58.33	58.33	58.33	SLPI_HUMAN	Antileukoproteinase	SLPI WAP4 WFDC4	132	14326
121	17.72	17.93	50.13	41.6	37.07	ADH1G_HUMAN	Alcohol dehydrogenase 1C	ADH1C ADH3	375	39868
122	17.71	17.83	40.1	37.44	28.74	IDHC_HUMAN	Isocitrate dehydrogenase [NADP] cytoplasmic	IDH1 PICD	414	46659
123	17.35	17.42	20.35	20.35	16.53	PROM1_HUMAN	Prominin-1	PROM1 PROML1 MSTP061	865	97202
124	17.1	17.14	85.71	85.71	85.71	HV372_HUMAN	Immunoglobulin heavy variable 3-72	IGHV3-72	119	13203
125	17.05	47.01	61.95	58.14	47.78	K1C16_HUMAN	Keratin, type I cytoskeletal 16	KRT16 KRT16A	473	51268
126	17.03	17.08	23.33	23.13	23.13	HTRA1_HUMAN	Serine protease HTRA1	HTRA1 HTRA PRSS11	480	51287
127	16.83	16.89	70.22	70.22	70.22	A0A0C4DGN4_HUMAN	Zymogen granule protein 16 homolog B	ZG16B	178	19600
128	16.77	16.96	33.66	32.18	28.05	WDR1_HUMAN	WD repeat-containing protein 1	WDR1	606	66194
129	16.62	16.74	52.8	42.93	26.13	SPB5_HUMAN	Serpin B5	SERPINB5 PI5	375	42100
130	16.53	16.84	56.63	45.84	26.97	GDIB_HUMAN	Rab GDP dissociation inhibitor beta	GDI2 RABGDIB	445	50663
131	16.4	16.53	51.39	49.23	41.8	AK1C1_HUMAN	Aldo-keto reductase family 1 member C1	AKR1C1 DDH DDH1	323	36788
132	16.18	18.54	34.25	24.62	16.21	BIP_HUMAN	Endoplasmic reticulum chaperone BiP	HSPA5 GRP78	654	72333
133	16.12	16.17	36.29	36.29	36.29	PROL1_HUMAN	Opiorphin prepropeptide	OPRPN BPLP PROL1	248	27217
134	16.1	16.1	33.84	29.07	27.11	RINI_HUMAN	Ribonuclease inhibitor	RNH1 PRI RNH	461	49973
135	16.03	16.2	12.61	9.596	7.242	IQGA1_HUMAN	Ras GTPase-activating-like protein IQGAP1	IQGAP1 KIAA0051	1657	189252
136	15.99	16.06	55.61	55.61	55.61	KCY_HUMAN	UMP-CMP kinase	CMPK1 CMK CMPK UCK UMK UMPK	196	22222
137	15.93	22.9	37.64	35.58	25.47	K2C4_HUMAN	Keratin, type II cytoskeletal 4	KRT4 CYK4	520	56144
138	15.89	15.94	64.46	64.46	54.22	COF1_HUMAN	Cofilin-1	CFL1 CFL	166	18502
139	15.74	15.98	37.74	25.81	23.64	NUCB1_HUMAN	Nucleobindin-1	NUCB1 NUC	461	53879
140	15.7	15.83	50.9	34.66	34.66	CBR1_HUMAN	Carbonyl reductase [NADPH] 1	CBR1 CBR CRN SDR21C1	277	30375
141	15.62	26.34	53.42	51.9	44.81	A0A286YEY4_HUMAN	Immunoglobulin heavy constant gamma 2 (Fragment)	IGHG2	395	43806
142	15.59	15.64	75.44	74.56	74.56	S10A9_HUMAN	Protein S100-A9	S100A9 CAGB CFAG MRP14	114	13242
143	15.5	15.61	69.39	69.39	69.39	TTHY_HUMAN	Transthyretin	TTR PALB	147	15887
144	14.79	17.25	32.23	27.34	19.53	AL1A3_HUMAN	Aldehyde dehydrogenase family 1 member A3	ALDH1A3 ALDH6	512	56108
145	14.42	14.49	16.93	10.32	8.201	VINC_HUMAN	Vinculin	VCL	1134	123799
146	14.41	14.44	43.17	39.13	34.47	A0A0C4DGQ5_HUMAN	Calpain small subunit 1	CAPNS1	322	33786
147	14	18.41	56.15	48.77	48.77	1433B_HUMAN	Isoform Short of 14-3-3 protein beta/alpha	YWHAB	246	28082
148	13.81	27.08	45.75	36.25	33.5	K1C19_HUMAN	Keratin, type I cytoskeletal 19	KRT19	400	44106
149	13.8	13.81	15.73	13.82	10.52	ERAP1_HUMAN	Endoplasmic reticulum aminopeptidase 1	ERAP1 APPILS ARTS1 KIAA0525 UNQ584/PRO1154	941	107235
150	13.55	13.56	63.19	54.86	42.36	PA2GA_HUMAN	Phospholipase A2, membrane associated	PLA2G2A PLA2B PLA2L RASF-A	144	16083
151	13.3	13.32	36.05	36.05	36.05	TIG1_HUMAN	Retinoic acid receptor responder protein 1	RARRES1 PEIG1 TIG1	294	33285
152	13.28	13.3	39.23	35.17	23.44	PEDF_HUMAN	Pigment epithelium-derived factor	SERPINF1 PEDF PIG35	418	46312
153	13.2	13.25	28	15.71	13.14	CAN2_HUMAN	Calpain-2 catalytic subunit	CAPN2 CANPL2	700	79995
154	13.13	13.16	35.33	31.44	31.44	MDHC_HUMAN	Malate dehydrogenase, cytoplasmic	MDH1 MDHA	334	36426
155	13.12	13.16	21.98	20.2	18.61	ANX11_HUMAN	Annexin A11	ANXA11 ANX11	505	54390
156	12.98	13.03	33.48	28.31	23.15	C9JEU5_HUMAN	Fibrinogen gamma chain	FGG	445	50322
157	12.92	12.98	43.2	41.4	31.2	A0A2R8YD45_HUMAN	Tripeptidyl-peptidase 1	TPP1	500	54263
158	12.91	12.93	33.49	33.49	27.44	C9JF17_HUMAN	Apolipoprotein D (Fragment)	APOD	215	24158
159	12.74	12.79	34.72	34.72	34.72	PPIB_HUMAN	Peptidyl-prolyl cis-trans isomerase B	PPIB CYPB	216	23743
160	12.61	12.7	37.33	35.11	35.11	A0A087X1J7_HUMAN	Glutathione peroxidase	GPX3	225	25402
161	12.6	12.73	19.23	14.1	8.306	E9PLK3_HUMAN	Aminopeptidase	NPEPPS	915	102988
162	12.49	12.57	22.63	11.78	10.28	FIBA_HUMAN	Fibrinogen alpha chain	FGA	866	94973
163	12.45	12.47	77.42	77.42	41.94	S10A8_HUMAN	Protein S100-A8	S100A8 CAGA CFAG MRP8	93	10835
164	12.35	17.44	50.81	40.73	40.32	1433S_HUMAN	14-3-3 protein sigma	SFN HME1	248	27774
165	12.26	12.35	30.37	26.71	18.95	GCNT3_HUMAN	Beta-1,3-galactosyl-O-glycosyl-glycoprotein beta-1,6-N-acetylglucosaminyltransferase 3	GCNT3	438	50864
166	12.19	12.28	18.55	14	11.64	GRN_HUMAN	Progranulin	GRN	593	63544
167	12.17	12.23	40.4	28.69	23.84	A1BG_HUMAN	Alpha-1B-glycoprotein	A1BG	495	54254
168	12.14	12.18	14.59	14.06	14.06	MUC7_HUMAN	Mucin-7	MUC7 MG2	377	39159
169	12.13	12.14	49.63	49.63	49.63	FABP5_HUMAN	Fatty acid-binding protein 5	FABP5	135	15164
170	12.04	12.15	36.32	27.57	26.04	A0A0B4J1R6_HUMAN	Transketolase	TKT	457	49910
171	12.04	12.04	18.4	16.91	16.91	PNCB_HUMAN	Nicotinate phosphoribosyltransferase	NAPRT FHIP NAPRT1	538	57578
172	12.01	12.01	51.46	42.72	42.72	H4_HUMAN	Histone H4	H4C1 H4/A H4FA HIST1H4A; H4C2 H4/I H4FI HIST1H4B; H4C3 H4/G H4FG HIST1H4C; H4C4 H4/B H4FB HIST1H4D; H4C5 H4/J H4FJ HIST1H4E; H4C6 H4/C H4FC HIST1H4F; H4C8 H4/H H4FH HIST1H4H; H4C9 H4/M H4FM HIST1H4I; H4C11 H4/E H4FE HIST1H4J; H4C12 H4/D H4FD HIST1H4K; H4C13 H4/K H4FK HIST1H4L; H4C14 H4/N H4F2 H4FN HIST2H4 HIST2H4A; H4C15 H4/O H4FO HIST2H4B; H4-16 HIST4H4	103	11367
173	11.76	12.3	50.34	50.34	50.34	A0A0J9YXF8_HUMAN	Proline-rich protein 4	PRR4	147	16890
174	11.7	11.79	83.22	51.75	51.75	Q5H9A7_HUMAN	Metalloproteinase inhibitor 1	TIMP1	143	16057
175	11.48	13.58	72.27	70.59	67.23	HV315_HUMAN	Immunoglobulin heavy variable 3-15	IGHV3-15	119	12926
176	11.46	11.58	34.39	27.07	24.88	NEUS_HUMAN	Neuroserpin	SERPINI1 PI12	410	46427
177	11.44	17.6	68.09	60.28	60.28	CYTN_HUMAN	Cystatin-SN	CST1	141	16388
178	11.44	11.48	35.6	32.8	32.8	LEG3_HUMAN	Galectin-3	LGALS3 MAC2	250	26152
179	11.41	11.48	50.16	36.19	26.03	CALU_HUMAN	Calumenin	CALU	315	37107
180	11.31	11.5	22.99	21.54	15.92	THRB_HUMAN	Prothrombin	F2	622	70037
181	11.26	11.4	52.83	52.83	42.77	IL1RA_HUMAN	Isoform 2 of Interleukin-1 receptor antagonist protein	IL1RN IL1F3 IL1RA	177	20055
182	11.2	27.19	27.76	25.14	22.38	HS90B_HUMAN	Heat shock protein HSP 90-beta	HSP90AB1 HSP90B HSPC2 HSPCB	724	83264
183	11.19	11.26	66.84	57.22	51.87	PEBP1_HUMAN	Phosphatidylethanolamine-binding protein 1	PEBP1 PBP PEBP	187	21057
184	11.17	11.33	13.71	11.62	9.399	DPP4_HUMAN	Dipeptidyl peptidase 4	DPP4 ADCP2 CD26	766	88279
185	11.13	11.17	91.7	91.7	75.98	Q5PY61_HUMAN	Polyubiquitin-C	UBC	229	25758
186	11.06	11.17	63.49	59.79	51.85	PARK7_HUMAN	Protein/nucleic acid deglycase DJ-1	PARK7	189	19891
187	10.91	10.94	19.81	12.9	12.9	K7ELL7_HUMAN	Glucosidase 2 subunit beta	PRKCSH	535	60192
188	10.86	10.99	31.49	23.28	14.91	A0A2U3TZU2_HUMAN	Glucose-6-phosphate isomerase	GPI	597	67286
189	10.46	10.53	28.65	23.88	23.88	PCBP1_HUMAN	Poly(rC)-binding protein 1	PCBP1	356	37498
190	10.43	10.6	18.79	12.89	9.799	PLAK_HUMAN	Junction plakoglobin	JUP CTNNG DP3	745	81745
191	10.4	10.46	18.53	16.53	15.14	F6TLX2_HUMAN	Glyoxalase domain-containing protein 4	GLOD4	502	54720
192	10.31	10.37	28.45	28.18	23.76	CAB45_HUMAN	45 kDa calcium-binding protein	SDF4 CAB45 PSEC0034	362	41807
193	10.29	10.35	43.14	38.82	30.59	CATG_HUMAN	Cathepsin G	CTSG	255	28837
194	10.18	12.94	26.05	26.05	24.25	LDHB_HUMAN	L-lactate dehydrogenase B chain	LDHB	334	36638
195	10.17	10.24	27.11	15.51	9.89	E9PK47_HUMAN	Alpha-1,4 glucan phosphorylase	PYGL	819	94070
196	10.06	10.09	47.01	39.32	39.32	KV117_HUMAN	Immunoglobulin kappa variable 1-17	IGKV1-17	117	12779
197	10.05	10.05	24.88	10.87	10.87	H3BVI7_HUMAN	Cadherin-1	CDH1	414	45520
198	10.03	10.03	64.66	64.66	63.79	KVD20_HUMAN	Immunoglobulin kappa variable 3D-20	IGKV3D-20	116	12515
199	10.01	10.1	38.02	29.95	22.35	PLIN3_HUMAN	Perilipin-3	PLIN3 M6PRBP1 TIP47	434	47075
200	9.9	9.98	8.031	5.114	2.423	A0A0A0MRJ7_HUMAN	Coagulation factor V	F5	2229	252236
201	9.85	9.93	40.94	36.22	29.13	PGAM1_HUMAN	Phosphoglycerate mutase 1	PGAM1 PGAMA CDABP0006	254	28804
202	9.82	9.94	18.17	14.95	10.45	GALT6_HUMAN	Polypeptide N-acetylgalactosaminyltransferase 6	GALNT6	622	71159
203	9.77	9.83	45.21	45.21	39.73	CYTC_HUMAN	Cystatin-C	CST3	146	15799
204	9.71	13.89	53.73	41.96	35.29	1433E_HUMAN	14-3-3 protein epsilon	YWHAE	255	29174
205	9.62	9.64	73.33	73.33	73.33	S10AB_HUMAN	Protein S100-A11	S100A11 MLN70 S100C	105	11740
206	9.59	9.62	42.79	32.43	32.43	GSTA2_HUMAN	Glutathione S-transferase A2	GSTA2 GST2	222	25664
207	9.57	9.61	35.05	33.15	24.46	C9JV77_HUMAN	Alpha-2-HS-glycoprotein	AHSG	368	39412
208	9.55	9.59	42.86	42.86	42.86	THIO_HUMAN	Thioredoxin	TXN TRDX TRX TRX1	105	11737
209	9.47	9.54	31.03	31.03	22.13	CAPG_HUMAN	Macrophage-capping protein	CAPG AFCP MCP	348	38499
210	9.23	9.33	6.912	6.421	6.421	HORN_HUMAN	Hornerin	HRNR S100A18	2850	282390
211	9.19	9.23	17.35	15.4	13.67	SIL1_HUMAN	Nucleotide exchange factor SIL1	SIL1 UNQ545/PRO836	461	52085
212	9.15	9.25	40.07	40.07	29.96	ELNE_HUMAN	Neutrophil elastase	ELANE ELA2	267	28518
213	9.12	9.25	20.37	15.11	10.02	2AAA_HUMAN	Serine/threonine-protein phosphatase 2A 65 kDa regulatory subunit A alpha isoform	PPP2R1A	589	65309
214	8.98	9.03	12.12	10	10	EMAL2_HUMAN	Isoform 3 of Echinoderm microtubule-associated protein-like 2	EML2 EMAP2 EMAPL2	649	70679
215	8.87	8.9	21.44	19.18	15.67	ANGT_HUMAN	Angiotensinogen	AGT SERPINA8	485	53154
216	8.85	13.95	42.04	34.29	34.29	1433T_HUMAN	14-3-3 protein theta	YWHAQ	245	27764
217	8.85	8.89	33.04	33.04	33.04	LV319_HUMAN	Immunoglobulin lambda variable 3-19	IGLV3-19	112	12042
218	8.82	8.98	49.61	40.16	26.77	A0A087X1Z3_HUMAN	Proteasome activator complex subunit 2	PSME2	254	29127
219	8.77	8.93	28.15	16.37	12.93	LKHA4_HUMAN	Leukotriene A-4 hydrolase	LTA4H LTA4	611	69285
220	8.74	8.77	34.01	34.01	34.01	RNAS4_HUMAN	Ribonuclease 4	RNASE4 RNS4	147	16840
221	8.7	15.9	71.79	66.67	66.67	HV307_HUMAN	Immunoglobulin heavy variable 3-7	IGHV3-7	117	12943
222	8.67	8.71	20.36	17.56	10.94	CHID1_HUMAN	Chitinase domain-containing protein 1	CHID1 GL008 PSEC0104 SB139	393	44941
223	8.54	8.61	14.84	14.84	10.34	OS9_HUMAN	Protein OS-9	OS9	667	75562
224	8.5	8.58	14.1	10.4	8.5	A0A494C039_HUMAN	Hypoxia up-regulated protein 1	HYOU1	1000	111406
225	8.48	8.57	46.26	46.26	38.33	PEBP4_HUMAN	Phosphatidylethanolamine-binding protein 4	PEBP4 CORK1 UNQ1933/PRO4408	227	25733
226	8.42	8.54	18.8	14.42	10.04	TCPQ_HUMAN	T-complex protein 1 subunit theta	CCT8 C21orf112 CCTQ KIAA0002	548	59621
227	8.42	8.48	79.49	50.43	46.15	A0A0J9YY99_HUMAN	Ig-like domain-containing protein (Fragment)	-	117	12965
228	8.34	8.48	35.96	23.89	15.52	IF4A1_HUMAN	Eukaryotic initiation factor 4A-I	EIF4A1 DDX2A EIF4A	406	46154
229	8.32	8.34	23.37	19.23	19.23	F16P1_HUMAN	Fructose-1,6-bisphosphatase 1	FBP1 FBP	338	36842
230	8.26	8.37	27.11	27.11	27.11	U3KQK0_HUMAN	Histone H2B	H2BC15 HIST1H2BN hCG_1743059	166	18804
231	8.25	8.27	25.36	25.36	25.36	PRSS8_HUMAN	Prostasin	PRSS8	343	36431
232	8.21	8.23	58.68	58.68	58.68	KV401_HUMAN	Immunoglobulin kappa variable 4-1	IGKV4-1	121	13380
233	8.15	8.21	57.26	57.26	57.26	HV551_HUMAN	Immunoglobulin heavy variable 5-51	IGHV5-51	117	12675
234	8.12	8.13	17.21	10.39	9.497	DAG1_HUMAN	Dystroglycan	DAG1	895	97441
235	8.09	8.1	38.68	34.16	28.4	A6NP24_HUMAN	Quinone oxidoreductase (Fragment)	CRYZ	243	25982
236	8.03	8.11	32.02	29.25	21.34	D6RHI9_HUMAN	Ribonuclease T2 (Fragment)	RNASET2	253	29114
237	8.01	8.01	31.67	26.24	26.24	G3V3D1_HUMAN	NPC intracellular cholesterol transporter 2 (Fragment)	NPC2	221	23699
238	8.01	8.01	50.42	50.42	50.42	B2MG_HUMAN	Beta-2-microglobulin	B2M CDABP0092 HDCMA22P	119	13715
239	7.94	8.11	14.87	11.67	9.359	PFKAL_HUMAN	ATP-dependent 6-phosphofructokinase, liver type	PFKL	780	85018
240	7.92	7.99	26.13	26.13	22.61	ABC3A_HUMAN	DNA dC->dU-editing enzyme APOBEC-3A	APOBEC3A	199	23012
241	7.85	7.95	51.37	38.7	25	Q32Q12_HUMAN	Nucleoside diphosphate kinase	NME1-NME2 hCG_2001850	292	32642
242	7.79	7.93	25.26	22.84	19.72	IPYR_HUMAN	Inorganic pyrophosphatase	PPA1 IOPPP PP	289	32660
243	7.63	7.74	31.04	25.67	14.33	H7C003_HUMAN	Protein phosphatase 1 regulatory subunit 7 (Fragment)	PPP1R7	335	38745
244	7.57	7.62	31.84	27.36	27.36	RAB1C_HUMAN	Putative Ras-related protein Rab-1C	RAB1C	201	22017
245	7.5	7.59	23.89	13.73	7.868	GFPT1_HUMAN	Glutamine--fructose-6-phosphate aminotransferase [isomerizing] 1	GFPT1 GFAT GFPT	699	78806
246	7.49	7.54	51.67	51.67	51.67	KVD28_HUMAN	Immunoglobulin kappa variable 2D-28	IGKV2D-28	120	12957
247	7.47	7.62	32.37	22.54	15.03	AMPL_HUMAN	Cytosol aminopeptidase	LAP3 LAPEP PEPS	519	56166
248	7.41	7.67	40.4	33.59	20.71	APOA4_HUMAN	Apolipoprotein A-IV	APOA4	396	45372
249	7.39	7.48	16.95	6.78	6.78	LSR_HUMAN	Lipolysis-stimulated lipoprotein receptor	LSR LISCH	649	71439
250	7.38	7.51	35.61	31.71	23.9	HEBP2_HUMAN	Heme-binding protein 2	HEBP2 C6orf34 SOUL	205	22875
251	7.36	7.41	13.94	10.83	10.83	TCPG_HUMAN	T-complex protein 1 subunit gamma	CCT3 CCTG TRIC5	545	60534
252	7.32	7.44	26.69	23.14	9.459	PUR9_HUMAN	Bifunctional purine biosynthesis protein PURH	ATIC PURH OK/SW-cl.86	592	64616
253	7.32	7.36	36.47	27.06	27.06	A0A0U1RRH7_HUMAN	Histone H2A	-	170	18553
254	7.31	7.36	10.77	10.77	10.77	GLYC_HUMAN	Serine hydroxymethyltransferase, cytosolic	SHMT1	483	53083
255	7.18	7.25	30.56	23.33	23.33	APT_HUMAN	Adenine phosphoribosyltransferase	APRT	180	19608
256	7.15	7.31	26.16	24.73	11.03	PGM1_HUMAN	Phosphoglucomutase-1	PGM1	562	61449
257	7.15	7.24	21.62	18.02	13.51	CATL1_HUMAN	Cathepsin L1	CTSL CTSL1	333	37564
258	7.05	7.1	55.45	55.45	43.56	S10A4_HUMAN	Protein S100-A4	S100A4 CAPL MTS1	101	11729
259	7.03	21.71	32.75	25.76	20.52	K1C13_HUMAN	Keratin, type I cytoskeletal 13	KRT13	458	49588
260	7.02	11.2	33.58	29.15	22.14	PRDX4_HUMAN	Peroxiredoxin-4	PRDX4	271	30540
261	7.02	7.08	39.23	35.36	27.62	ARF1_HUMAN	ADP-ribosylation factor 1	ARF1	181	20697
262	7.02	7.07	7.42	6.507	5.479	IMB1_HUMAN	Importin subunit beta-1	KPNB1 NTF97	876	97170
263	6.98	7.1	34.63	23	18.35	MFGM_HUMAN	Lactadherin	MFGE8	387	43105
264	6.9	6.95	29.86	21.45	17.1	APOH_HUMAN	Beta-2-glycoprotein 1	APOH B2G1	345	38298
265	6.9	6.94	23.21	11.99	9.865	E7EUC7_HUMAN	UTP--glucose-1-phosphate uridylyltransferase	UGP2	517	57805
266	6.81	6.86	9.053	6.313	2.74	A0A087WVQ6_HUMAN	Clathrin heavy chain	CLTC hCG_1818599	1679	192058
267	6.75	6.83	42.72	42.72	25.73	BLVRB_HUMAN	Flavin reductase (NADPH)	BLVRB FLR	206	22119
268	6.73	6.8	25.81	25.81	25.81	E9PRA8_HUMAN	Alpha-crystallin B chain	CRYAB	155	17926
269	6.71	6.75	46.09	46.09	46.09	LV310_HUMAN	Immunoglobulin lambda variable 3-10	IGLV3-10	115	12441
270	6.69	6.79	18.23	13.81	10.13	BTD_HUMAN	Biotinidase	BTD	543	61133
271	6.6	6.89	42.28	42.28	42.28	HV434_HUMAN	Immunoglobulin heavy variable 4-34	IGHV4-34	123	13815
272	6.52	6.62	15.72	15.72	15.72	F10A1_HUMAN	Hsc70-interacting protein	ST13 AAG2 FAM10A1 HIP SNC6	369	41332
273	6.5	6.59	21.15	15.11	13.6	CATS_HUMAN	Cathepsin S	CTSS	331	37496
274	6.47	6.51	49.3	49.3	30.99	CYTD_HUMAN	Cystatin-D	CST5	142	16080
275	6.46	6.55	47.27	37.58	32.12	DEST_HUMAN	Destrin	DSTN ACTDP DSN	165	18506
276	6.39	6.5	15.59	13.69	10.84	A0A286YF22_HUMAN	D-3-phosphoglycerate dehydrogenase	PHGDH	526	55939
277	6.35	6.38	47.83	41.74	41.74	KV315_HUMAN	Immunoglobulin kappa variable 3-15	IGKV3-15	115	12496
278	6.35	6.38	9.16	9.16	5.916	PPBT_HUMAN	Alkaline phosphatase, tissue-nonspecific isozyme	ALPL	524	57305
279	6.19	8.23	28.79	28.79	23.74	PRDX2_HUMAN	Peroxiredoxin-2	PRDX2 NKEFB TDPX1	198	21892
280	6.18	6.27	40	40	33.04	LV39_HUMAN	Immunoglobulin lambda variable 3-9	IGLV3-9	115	12332
281	6.16	6.23	15.91	11.98	6.09	H3BS10_HUMAN	Beta-hexosaminidase	HEXA	509	58440
282	6.15	6.16	9.001	8.233	5.379	ITIH1_HUMAN	Inter-alpha-trypsin inhibitor heavy chain H1	ITIH1 IGHEP1	911	101389
283	6.11	6.12	21.48	21.48	21.48	PRTN3_HUMAN	Myeloblastin	PRTN3 MBN	256	27807
284	6.1	6.11	20.99	20.99	16.57	F8WCF6_HUMAN	Actin-related protein 2/3 complex subunit 4	ARPC4-TTLL3	181	21059
285	6.09	6.27	30.29	20.75	20.75	GSTO1_HUMAN	Glutathione S-transferase omega-1	GSTO1 GSTTLP28	241	27566
286	6.08	6.17	66.67	66.67	58.89	S10A6_HUMAN	Protein S100-A6	S100A6 CACY	90	10180
287	6.07	6.17	45.3	37.61	35.04	KV113_HUMAN	Immunoglobulin kappa variable 1-13	IGKV1-13	117	12569
288	6.05	6.06	23.53	13.82	13.82	H7C3G9_HUMAN	N-acetyl-D-glucosamine kinase	NAGK	340	36888
289	6.04	6.04	25.91	17.38	17.38	GRHPR_HUMAN	Glyoxylate reductase/hydroxypyruvate reductase	GRHPR GLXR MSTP035	328	35668
290	6.02	6.03	14.59	12.43	12.43	E7EMM4_HUMAN	Acid ceramidase	ASAH1	370	41796
291	6.01	6.01	20.21	20.21	20.21	DEF3_HUMAN	Neutrophil defensin 3	DEFA3 DEF3	94	10245
292	6	30.86	56.98	56.98	54.28	TBB5_HUMAN	Tubulin beta chain	TUBB TUBB5 OK/SW-cl.56	444	49671
293	6	18.38	59.53	59.53	51.16	A0A0B4J231_HUMAN	Immunoglobulin lambda-like polypeptide 5	IGLL5	215	23150
294	6	6	22.61	19.16	14.94	E7EQ64_HUMAN	Trypsin-1	PRSS1	261	28123
295	6	6	35.9	35.9	35.9	HV145_HUMAN	Immunoglobulin heavy variable 1-45	IGHV1-45	117	13508
296	6	6	22.73	22.73	22.73	DCD_HUMAN	Dermcidin	DCD AIDD DSEP	110	11284
297	6	6	7.592	7.592	7.592	COR1A_HUMAN	Coronin-1A	CORO1A CORO1	461	51026
298	5.96	6.15	66.95	43.22	42.37	HV364_HUMAN	Immunoglobulin heavy variable 3-64	IGHV3-64	118	12891
299	5.95	6.08	29.52	24.76	24.76	ABHEB_HUMAN	Protein ABHD14B	ABHD14B CIB	210	22346
300	5.93	25.81	55.17	53.85	53.05	A0A4W9A917_HUMAN	Immunoglobulin heavy constant gamma 3 (Fragment)	IGHG3	377	41327
301	5.92	6.08	13.43	10.18	6.784	C9JIF9_HUMAN	Acylamino-acid-releasing enzyme	APEH	737	81674
302	5.86	8.14	19.49	12.82	12.82	SPB3_HUMAN	Serpin B3	SERPINB3 SCCA SCCA1	390	44565
303	5.86	6.16	14.65	12.3	8.663	B7ZKJ8_HUMAN	ITIH4 protein	ITIH4	935	103881
304	5.84	5.93	36.58	20.13	16.44	SDCB1_HUMAN	Syntenin-1	SDCBP MDA9 SYCL	298	32444
305	5.72	12.15	14.63	13.51	13.51	PLSI_HUMAN	Plastin-1	PLS1	629	70253
306	5.67	5.76	20	14.51	8.235	LMAN1_HUMAN	Protein ERGIC-53	LMAN1 ERGIC53 F5F8D	510	57549
307	5.63	5.76	37.57	32.28	24.34	CAYP1_HUMAN	Isoform 3 of Calcyphosin	CAPS	275	30240
308	5.59	5.66	26.67	20	20	A0A2U3TZL5_HUMAN	CD59 glycoprotein (Fragment)	CD59	120	13343
309	5.52	5.59	16.67	16.67	16.67	LXN_HUMAN	Latexin	LXN	222	25750
310	5.52	5.59	7.082	7.082	7.082	FUCO_HUMAN	Tissue alpha-L-fucosidase	FUCA1 Nbla10230	466	53689
311	5.38	5.52	27.29	21.18	9.369	FIBB_HUMAN	Fibrinogen beta chain	FGB	491	55928
312	5.38	5.5	56.3	56.3	47.9	HV349_HUMAN	Immunoglobulin heavy variable 3-49	IGHV3-49	119	13056
313	5.37	5.48	26.94	23.32	19.17	RHOA_HUMAN	Transforming protein RhoA	RHOA ARH12 ARHA RHO12	193	21768
314	5.36	5.48	6.172	3.874	3.283	SLIT3_HUMAN	Slit homolog 3 protein	SLIT3 KIAA0814 MEGF5 SLIL2 UNQ691/PRO1336	1523	167713
315	5.32	5.53	20	13	10	ARPC2_HUMAN	Actin-related protein 2/3 complex subunit 2	ARPC2 ARC34 PRO2446	300	34333
316	5.25	5.47	15.98	15.78	9.467	A0A2R8YDT1_HUMAN	Glutamine synthetase	GLUL	507	57174
317	5.21	32.35	50.93	39.35	31.02	K1C17_HUMAN	Keratin, type I cytoskeletal 17	KRT17	432	48106
318	5.2	5.31	85.71	76.53	70.41	CYTB_HUMAN	Cystatin-B	CSTB CST6 STFB	98	11140
319	5.17	5.33	14.24	9.984	5.892	A6NKB8_HUMAN	Aminopeptidase B	RNPEP	611	68169
320	5.14	16.01	21.33	17.81	15.32	K2C8_HUMAN	Keratin, type II cytoskeletal 8	KRT8 CYK8	483	53704
321	5.1	5.19	11.64	7.848	7.848	I3L0N3_HUMAN	Vesicle-fusing ATPase	NSF	739	82092
322	5.09	21.21	37.95	35.71	34.15	TBA4A_HUMAN	Tubulin alpha-4A chain	TUBA4A TUBA1	448	49924
323	5.08	12.33	34.13	28.07	17.54	PLSL_HUMAN	Plastin-2	LCP1 PLS2	627	70288
324	5.06	5.18	55.78	55.78	30.61	ANGI_HUMAN	Angiogenin	ANG RNASE5	147	16550
325	5.05	5.11	15.03	15.03	15.03	CAZA2_HUMAN	F-actin-capping protein subunit alpha-2	CAPZA2	286	32949
326	4.99	5.09	15.13	14.84	9.792	TALDO_HUMAN	Transaldolase	TALDO1 TAL TALDO TALDOR	337	37540
327	4.94	5.22	23.56	12.95	6.115	TCPA_HUMAN	T-complex protein 1 subunit alpha	TCP1 CCT1 CCTA	556	60344
328	4.9	4.96	44.08	36.84	28.95	J3KND3_HUMAN	Myosin light polypeptide 6	MYL6	152	17058
329	4.88	5.02	60.39	37.01	37.01	SODC_HUMAN	Superoxide dismutase [Cu-Zn]	SOD1	154	15936
330	4.88	4.96	16.33	16.33	13.55	CAP7_HUMAN	Azurocidin	AZU1	251	26886
331	4.81	5	19.94	19.94	17.76	FCL_HUMAN	GDP-L-fucose synthase	GFUS SDR4E1 TSTA3	321	35893
332	4.81	4.87	31.41	18.59	15.38	PDXK_HUMAN	Pyridoxal kinase	PDXK C21orf124 C21orf97 PKH PNK PRED79	312	35102
333	4.8	4.88	11.08	11.08	7.229	B4GA1_HUMAN	Beta-1,4-glucuronyltransferase 1	B4GAT1 B3GNT1 B3GNT6	415	47119
334	4.8	4.85	8.159	5.128	5.128	UBP5_HUMAN	Ubiquitin carboxyl-terminal hydrolase 5	USP5 ISOT	858	95786
335	4.79	4.93	19.74	6.438	6.438	A0A087WYC1_HUMAN	Heat shock 70 kDa protein 4	HSPA4	699	78606
336	4.79	4.92	3.024	2.582	2.016	MUC5A_HUMAN	Mucin-5AC	MUC5AC MUC5	5654	585570
337	4.77	4.9	14.75	14.75	14.75	GNPTG_HUMAN	N-acetylglucosamine-1-phosphotransferase subunit gamma	GNPTG C16orf27 GNPTAG CAB56184 LP2537	305	33974
338	4.75	4.92	9.519	6.738	4.92	Q5T985_HUMAN	Inter-alpha-trypsin inhibitor heavy chain H2	ITIH2	935	105216
339	4.74	6.84	23.28	23.28	23.28	H7BXK7_HUMAN	Serpin B8 (Fragment)	SERPINB8	189	21957
340	4.73	4.82	13.67	6.376	1.762	GSLG1_HUMAN	Isoform 3 of Golgi apparatus protein 1	GLG1 CFR1 ESL1 MG160	1179	134552
341	4.72	4.95	17.99	13.78	12.16	VATA_HUMAN	V-type proton ATPase catalytic subunit A	ATP6V1A ATP6A1 ATP6V1A1 VPP2	617	68304
342	4.68	4.73	1.757	1.757	1.757	FILA2_HUMAN	Filaggrin-2	FLG2 IFPS	2391	248073
343	4.58	4.61	8.674	5.848	4.971	A0A087X0S5_HUMAN	Collagen alpha-1(VI) chain	COL6A1	1026	108339
344	4.57	4.71	17.96	17.96	11.15	A0A087X0D5_HUMAN	Pro-cathepsin H	CTSH	323	36269
345	4.57	4.59	35.56	35.56	35.56	F8W6P5_HUMAN	Hemoglobin subunit beta (Fragment)	HBB	90	9670
346	4.55	4.64	10.77	7.375	7.375	GAS6_HUMAN	Growth arrest-specific protein 6	GAS6 AXLLG	678	74925
347	4.55	4.64	26.91	26.91	26.91	E9PGT1_HUMAN	Translin	TSN	223	25572
348	4.55	4.59	15.06	10.37	3.951	PLMN_HUMAN	Plasminogen	PLG	810	90569
349	4.55	4.58	4.049	4.049	4.049	MGT5A_HUMAN	Alpha-1,6-mannosylglycoprotein 6-beta-N-acetylglucosaminyltransferase A	MGAT5 GGNT5	741	84543
350	4.5	4.53	27.72	19.57	19.57	LGUL_HUMAN	Lactoylglutathione lyase	GLO1	184	20778
351	4.43	4.54	47.29	34.88	21.71	6PGL_HUMAN	6-phosphogluconolactonase	PGLS	258	27547
352	4.39	4.46	21.56	9.333	4	A0A2R8Y430_HUMAN	Glutathione synthetase	GSS	450	49977
353	4.36	6.68	33.33	33.33	16.11	ARF4_HUMAN	ADP-ribosylation factor 4	ARF4 ARF2	180	20511
354	4.33	4.35	12.08	12.08	8.679	AQP5_HUMAN	Aquaporin-5	AQP5	265	28292
355	4.3	6.81	53.7	53.7	53.7	A0A2Q2TTZ9_HUMAN	Immunoglobulin kappa variable 1-33	IGKV1D-33 IGKV1-33	108	11842
356	4.26	4.28	20.74	14.72	9.365	Q6P452_HUMAN	Annexin	ANXA4	299	33552
357	4.25	8.57	62.07	55.17	55.17	KV320_HUMAN	Immunoglobulin kappa variable 3-20	IGKV3-20	116	12557
358	4.19	4.21	24.33	14.44	9.893	ADHX_HUMAN	Alcohol dehydrogenase class-3	ADH5 ADHX FDH	374	39724
359	4.19	4.21	65	40.83	36.67	KV224_HUMAN	Immunoglobulin kappa variable 2-24	IGKV2-24	120	13079
360	4.16	7.75	52.14	46.15	44.44	KVD12_HUMAN	Immunoglobulin kappa variable 1D-12	IGKV1D-12	117	12620
361	4.13	4.14	43.59	43.59	39.32	LV147_HUMAN	Immunoglobulin lambda variable 1-47	IGLV1-47	117	12284
362	4.12	4.18	13.27	10.91	8.85	E9PQW4_HUMAN	Mitogen-activated protein kinase	MAPK3	339	38546
363	4.1	4.2	13.41	13.41	13.41	X5D2R7_HUMAN	Proteasome subunit beta	PSMB8 PSM8	276	30354
364	4.09	4.21	14.91	12.27	6.366	KNG1_HUMAN	Kininogen-1	KNG1 BDK KNG	644	71957
365	4.09	4.18	12.53	12.53	12.53	SIAS_HUMAN	Sialic acid synthase	NANS SAS	359	40308
366	4.08	4.2	24.09	16.81	10.08	DHSO_HUMAN	Sorbitol dehydrogenase	SORD	357	38325
367	4.05	4.05	15.21	9.227	5.237	GOLM1_HUMAN	Golgi membrane protein 1	GOLM1 C9orf155 GOLPH2 PSEC0242 UNQ686/PRO1326	401	45333
368	4.05	4.05	14.57	9.799	4.774	B4GT1_HUMAN	Beta-1,4-galactosyltransferase 1	B4GALT1 GGTB2	398	43920
369	4.04	4.05	9.217	8	5.043	TKFC_HUMAN	Triokinase/FMN cyclase	TKFC DAK	575	58947
370	4.03	4.04	13.97	13.97	8.456	J3KR44_HUMAN	Ubiquitin thioesterase	OTUB1	272	31440
371	4.02	18.08	46.72	44.44	35.86	A0A286YFJ8_HUMAN	Immunoglobulin heavy constant gamma 4 (Fragment)	IGHG4	396	43832
372	4.01	9.63	64.96	43.59	42.74	HV64D_HUMAN	Immunoglobulin heavy variable 3-64D	IGHV3-64D	117	12823
373	4.01	4.18	21.63	17.14	17.14	IF6_HUMAN	Eukaryotic translation initiation factor 6	EIF6 EIF3A ITGB4BP OK/SW-cl.27	245	26599
374	4.01	4.01	25.64	17.09	17.09	A0A024RA52_HUMAN	Proteasome subunit alpha type	PSMA2 hCG_19883	234	25899
375	4	14.22	76.92	67.52	67.52	HV374_HUMAN	Immunoglobulin heavy variable 3-74	IGHV3-74	117	12840
376	4	7.62	52.54	52.54	52.54	HV309_HUMAN	Immunoglobulin heavy variable 3-9	IGHV3-9	118	12945
377	4	4.16	36.75	35.9	35.9	HV118_HUMAN	Immunoglobulin heavy variable 1-18	IGHV1-18	117	12820
378	4	4.16	32.48	32.48	32.48	HV103_HUMAN	Immunoglobulin heavy variable 1-3	IGHV1-3	117	13008
379	4	4	14.97	10.83	10.83	H3BLU7_HUMAN	Aflatoxin B1 aldehyde reductase member 2 (Fragment)	AKR7A2	314	34684
380	4	4	6.191	3.23	3.23	ANAG_HUMAN	Alpha-N-acetylglucosaminidase	NAGLU UFHSD1	743	82266
381	4	4	8.345	3.678	3.678	MMP9_HUMAN	Matrix metalloproteinase-9	MMP9 CLG4B	707	78458
382	4	4	32.46	24.56	24.56	KVD21_HUMAN	Immunoglobulin kappa variable 6D-21	IGKV6D-21	114	12340
383	4	4	7.648	4.971	4.971	SIAE_HUMAN	Sialate O-acetylesterase	SIAE YSG2	523	58315
384	4	4	10.76	10.76	10.76	Q2QBA2_HUMAN	Tumor necrosis factor (Ligand) superfamily member 13 transcript variant delta	TNFSF13	223	24279
385	4	4	15.54	15.54	15.54	H7C2N1_HUMAN	Prothymosin alpha (Fragment)	PTMA	148	15858
386	4	4	14.75	14.75	14.75	LV861_HUMAN	Immunoglobulin lambda variable 8-61	IGLV8-61	122	12814
387	3.98	4.07	13.21	9.057	4.906	F5GWF6_HUMAN	T-complex protein 1 subunit beta	CCT2	530	56806
388	3.97	4.05	22.63	14.07	8.257	PP1B_HUMAN	Serine/threonine-protein phosphatase PP1-beta catalytic subunit	PPP1CB	327	37187
389	3.96	4	4.133	2.985	2.985	COPG2_HUMAN	Coatomer subunit gamma-2	COPG2	871	97622
390	3.96	4	4.943	4.943	4.943	CEAM1_HUMAN	Carcinoembryonic antigen-related cell adhesion molecule 1	CEACAM1 BGP BGP1	526	57560
391	3.95	4.11	14.02	10.88	8.996	VTNC_HUMAN	Vitronectin	VTN	478	54306
392	3.95	4.06	28.13	20.54	16.07	DKK4_HUMAN	Dickkopf-related protein 4	DKK4	224	24876
393	3.93	4.01	24.04	10.93	10.93	A0A2R8YGX3_HUMAN	Tropomyosin alpha-4 chain	TPM4	183	20986
394	3.9	4.04	28.67	28.67	20.33	G3V4S9_HUMAN	Protein NDRG2 (Fragment)	NDRG2	300	33422
395	3.85	3.92	16.56	16.56	16.56	ARPC5_HUMAN	Actin-related protein 2/3 complex subunit 5	ARPC5 ARC16	151	16320
396	3.84	3.93	41.05	41.05	30.53	S100P_HUMAN	Protein S100-P	S100P S100E	95	10400
397	3.83	4.11	10.85	7.35	4.017	TSP1_HUMAN	Thrombospondin-1	THBS1 TSP TSP1	1170	129383
398	3.83	3.94	6.314	6.314	4.277	ANGL1_HUMAN	Angiopoietin-related protein 1	ANGPTL1 ANG3 ANGPT3 ARP1 PSEC0154 UNQ162/PRO188	491	56720
399	3.82	4.35	8.541	5.931	3.559	PYGB_HUMAN	Glycogen phosphorylase, brain form	PYGB	843	96696
400	3.82	3.97	4.447	4.447	3.261	UBA7_HUMAN	Ubiquitin-like modifier-activating enzyme 7	UBA7 UBE1L UBE2	1012	111694
401	3.76	4.03	24.46	18.88	4.137	HEXB_HUMAN	Beta-hexosaminidase subunit beta	HEXB HCC7	556	63111
402	3.75	3.83	23.61	10.76	10.76	STOM_HUMAN	Erythrocyte band 7 integral membrane protein	STOM BND7 EPB72	288	31731
403	3.74	6.5	51.28	44.44	44.44	KV127_HUMAN	Immunoglobulin kappa variable 1-27	IGKV1-27	117	12712
404	3.74	3.89	13.66	11.81	7.639	SAHH_HUMAN	Adenosylhomocysteinase	AHCY SAHH	432	47716
405	3.71	3.96	18.44	18.44	13.75	J3KQJ1_HUMAN	Inactive C-alpha-formylglycine-generating enzyme 2	SUMF2	320	35923
406	3.71	3.81	4.239	4.239	2.826	A0A0C4DFP6_HUMAN	Cartilage acidic protein 1	CRTAC1	637	69707
407	3.64	3.82	33.84	29.29	16.16	H3BSC1_HUMAN	Ras-related protein Rab-11A	RAB11A	198	22486
408	3.63	3.94	9.481	6.659	4.628	A0A2R8Y524_HUMAN	Beta-mannosidase	MANBA	886	101158
409	3.62	3.7	9.818	8	8	FBX50_HUMAN	F-box only protein 50	NCCRP1 FBXO50	275	30847
410	3.6	3.78	26.88	17.72	11	NAMPT_HUMAN	Nicotinamide phosphoribosyltransferase	NAMPT PBEF PBEF1	491	55521
411	3.55	3.64	5.311	5.311	5.311	E7EQ29_HUMAN	Beta-galactosidase	GLB1	546	60483
412	3.54	3.68	38.61	20.79	11.88	A0A087WUQ6_HUMAN	Glutathione peroxidase	GPX1	202	21938
413	3.53	3.67	24.37	24.37	24.37	CXL17_HUMAN	C-X-C motif chemokine 17	CXCL17 VCC1 UNQ473/PRO842	119	13819
414	3.48	3.59	8.811	7.172	5.123	ANXA7_HUMAN	Annexin A7	ANXA7 ANX7 SNX OK/SW-cl.95	488	52739
415	3.47	3.57	23.81	18.57	12.86	Q5T9B7_HUMAN	Adenylate kinase isoenzyme 1	AK1	210	23411
416	3.46	3.59	26.75	20.06	13.69	CRYM_HUMAN	Ketimine reductase mu-crystallin	CRYM THBP	314	33776
417	3.46	3.55	15.29	9.091	9.091	CASPE_HUMAN	Caspase-14	CASP14	242	27680
418	3.44	5.81	7.347	7.098	6.102	ENPL_HUMAN	Endoplasmin	HSP90B1 GRP94 TRA1	803	92469
419	3.43	3.53	47.98	14.11	10.48	PSA7_HUMAN	Proteasome subunit alpha type-7	PSMA7 HSPC	248	27887
420	3.39	3.47	7.637	3.461	3.461	A0A1W2PRB8_HUMAN	DUF1907 domain-containing protein	-	838	93445
421	3.37	3.45	7.895	4.825	4.825	PURA2_HUMAN	Adenylosuccinate synthetase isozyme 2	ADSS2 ADSS	456	50097
422	3.36	3.43	17.39	17.39	17.39	MIF_HUMAN	Macrophage migration inhibitory factor	MIF GLIF MMIF	115	12476
423	3.35	3.65	12.57	9.259	7.143	G3V1D3_HUMAN	Dipeptidyl peptidase 3	DPP3 hCG_2016942	756	84305
424	3.32	3.51	9.268	5.122	2.764	CAND1_HUMAN	Cullin-associated NEDD8-dissociated protein 1	CAND1 KIAA0829 TIP120 TIP120A	1230	136376
425	3.31	3.38	9.905	8.571	8.571	HRG_HUMAN	Histidine-rich glycoprotein	HRG	525	59578
426	3.3	3.43	38.74	25.65	19.9	CDC42_HUMAN	Cell division control protein 42 homolog	CDC42	191	21259
427	3.24	3.38	15.74	14.47	11.91	J3QQX2_HUMAN	Rho GDP-dissociation inhibitor 1	ARHGDIA	235	25831
428	3.22	3.32	15.49	15.49	9.39	H12_HUMAN	Histone H1.2	H1-2 H1F2 HIST1H1C	213	21365
429	3.18	9.57	21.11	8.997	7.439	K2C1B_HUMAN	Keratin, type II cytoskeletal 1b	KRT77 KRT1B	578	61901
430	3.11	3.23	9.979	8.493	8.493	HSP13_HUMAN	Heat shock 70 kDa protein 13	HSPA13 STCH	471	51927
431	3.11	3.19	20.36	20.36	20.36	J3QLP3_HUMAN	von Willebrand factor A domain-containing protein 1 (Fragment)	VWA1	167	17697
432	3.1	3.18	15.38	15.38	15.38	LV743_HUMAN	Immunoglobulin lambda variable 7-43	IGLV7-43	117	12451
433	3.08	3.18	9.929	6.383	4.255	A0A3B3IRI2_HUMAN	CTP synthase	CTPS1	564	63723
434	3.06	3.14	32.04	32.04	22.33	M0QZK8_HUMAN	Uncharacterized protein	-	103	11578
435	3.02	3.13	20.5	17.08	10.25	ARGI1_HUMAN	Arginase-1	ARG1	322	34735
436	3.02	3.1	9.391	6.091	6.091	ARP2_HUMAN	Actin-related protein 2	ACTR2 ARP2	394	44761
437	3.01	3.24	28.92	21.08	21.08	B5MC82_HUMAN	D-dopachrome decarboxylase	DDT	166	17718
438	3.01	3.15	6.643	4.545	2.535	MA2A1_HUMAN	Alpha-mannosidase 2	MAN2A1 MANA2	1144	131141
439	3.01	3.12	8.209	8.209	3.172	Q5T5C7_HUMAN	Serine--tRNA ligase, cytoplasmic	SARS1	536	61313
440	2.99	3.07	18.91	11.44	11.44	A1AG1_HUMAN	Alpha-1-acid glycoprotein 1	ORM1 AGP1	201	23512
441	2.98	5.03	14.66	13.36	10.95	TCPD_HUMAN	T-complex protein 1 subunit delta	CCT4 CCTD SRB	539	57924
442	2.96	3.08	14.93	11.04	11.04	GLRX3_HUMAN	Glutaredoxin-3	GLRX3 PICOT TXNL2 HUSSY-22	335	37432
443	2.95	3.45	14.37	11.94	6.883	AL9A1_HUMAN	4-trimethylaminobutyraldehyde dehydrogenase	ALDH9A1 ALDH4 ALDH7 ALDH9	494	53802
444	2.94	3.08	6.034	4.526	2.586	NIBA1_HUMAN	Protein Niban 1	NIBAN1 C1orf24 FAM129A NIBAN GIG39	928	103135
445	2.93	3.18	39.67	31.4	22.31	HV601_HUMAN	Immunoglobulin heavy variable 6-1	IGHV6-1	121	13481
446	2.93	3.06	24.72	24.72	8.487	COMT_HUMAN	Catechol O-methyltransferase	COMT	271	30037
447	2.91	2.99	15.88	9.122	9.122	BIEA_HUMAN	Biliverdin reductase A	BLVRA BLVR BVR	296	33428
448	2.86	2.93	5.723	5.723	5.723	QORX_HUMAN	Quinone oxidoreductase PIG3	TP53I3 PIG3	332	35536
449	2.85	2.95	20.7	14.25	9.14	GMDS_HUMAN	GDP-mannose 4,6 dehydratase	GMDS	372	41950
450	2.84	2.91	19.25	15.53	15.53	K7ERI8_HUMAN	Uncharacterized protein	-	161	17852
451	2.83	2.93	13.36	13.36	5.069	H0YJW4_HUMAN	Cochlin (Fragment)	COCH	434	48140
452	2.83	2.91	4.671	2.86	2.86	DSG1_HUMAN	Desmoglein-1	DSG1 CDHF4	1049	113748
453	2.79	9.3	22.39	14.07	9.382	K2C7_HUMAN	Keratin, type II cytoskeletal 7	KRT7 SCL	469	51386
454	2.78	5.36	49.57	44.44	44.44	KV116_HUMAN	Immunoglobulin kappa variable 1-16	IGKV1-16	117	12618
455	2.75	2.85	16.76	11.17	7.821	NHRF1_HUMAN	Na(+)/H(+) exchange regulatory cofactor NHE-RF1	SLC9A3R1 NHERF NHERF1	358	38868
456	2.74	3.23	29.06	29.06	29.06	A0A075B6S9_HUMAN	Immunoglobulin kappa variable 1-37 (non-functional) (Fragment)	IGKV1-37	117	12688
457	2.73	3.08	35.66	32.35	13.97	CAPZB_HUMAN	Isoform 2 of F-actin-capping protein subunit beta	CAPZB	277	31350
458	2.73	2.8	10.16	5.526	3.743	G6PD_HUMAN	Isoform Long of Glucose-6-phosphate 1-dehydrogenase	G6PD	515	59257
459	2.73	2.79	6.166	4.817	4.817	SNX2_HUMAN	Sorting nexin-2	SNX2 TRG9	519	58471
460	2.66	2.72	21.28	14.36	14.36	Q5W0H4_HUMAN	Translationally-controlled tumor protein	TPT1	188	21526
461	2.64	2.72	15.47	15.47	10.89	A0A1C7CYW4_HUMAN	Renin receptor	ATP6AP2	349	38880
462	2.62	2.68	33.33	16.67	9.524	G3V5Z7_HUMAN	Proteasome subunit alpha type	PSMA6	252	28147
463	2.61	2.65	23.75	14.37	14.37	E9PHK0_HUMAN	Tetranectin	CLEC3B	160	17794
464	2.61	2.65	14.24	14.24	14.24	CEAM6_HUMAN	Carcinoembryonic antigen-related cell adhesion molecule 6	CEACAM6 NCA	344	37195
465	2.6	2.73	5.725	4.114	4.114	CO9_HUMAN	Complement component C9	C9	559	63173
466	2.6	2.64	32.95	32.95	32.95	Q5T123_HUMAN	SH3 domain-binding glutamic acid-rich-like protein 3	SH3BGRL3	88	9381
467	2.58	7.25	45.3	37.61	35.04	A0A0G2JRQ6_HUMAN	Ig-like domain-containing protein (Fragment)	-	117	12748
468	2.57	2.62	8.851	6.988	6.988	A0A499FJL1_HUMAN	Prolyl endopeptidase	PREP	644	72927
469	2.57	2.61	11.02	11.02	11.02	BDH2_HUMAN	3-hydroxybutyrate dehydrogenase type 2	BDH2 DHRS6 SDR15C1 UNQ6308/PRO20933	245	26724
470	2.55	2.61	5.248	2.449	0.6998	ATRN_HUMAN	Attractin	ATRN KIAA0548 MGCA	1429	158537
471	2.54	2.6	12.89	12.89	5.923	A0A3B3IRN5_HUMAN	Fibromodulin	FMOD	287	32768
472	2.54	2.59	28.21	28.21	28.21	LV151_HUMAN	Immunoglobulin lambda variable 1-51	IGLV1-51	117	12249
473	2.52	2.57	21.88	21.88	15.63	C9J8S3_HUMAN	Ras-related protein Rab-7a	RAB7A	160	18027
474	2.51	2.65	10.68	5.709	4.052	STIP1_HUMAN	Stress-induced-phosphoprotein 1	STIP1	543	62639
475	2.51	2.56	6.702	3.083	3.083	NIBA2_HUMAN	Protein Niban 2	NIBAN2 C9orf88 FAM129B	746	84138
476	2.47	2.52	10.39	10.39	2.648	Q5TCI8_HUMAN	Prelamin-A/C	LMNA	491	55762
477	2.46	2.5	14.73	14.73	14.73	FAM3D_HUMAN	Protein FAM3D	FAM3D UNQ567/PRO1130	224	24963
478	2.44	2.48	13.87	13.87	13.87	J3KNB4_HUMAN	Cathelicidin antimicrobial peptide	CAMP hCG_18336	173	19591
479	2.41	2.44	5.008	3.642	3.642	SSH3_HUMAN	Protein phosphatase Slingshot homolog 3	SSH3 SSH3L	659	72996
480	2.39	2.43	10.8	10.8	4.968	HNRPK_HUMAN	Heterogeneous nuclear ribonucleoprotein K	HNRNPK HNRPK	463	50976
481	2.36	4.47	26.92	26.92	8.741	CAZA1_HUMAN	F-actin-capping protein subunit alpha-1	CAPZA1	286	32923
482	2.36	2.53	25.65	13.26	5.187	A2GL_HUMAN	Leucine-rich alpha-2-glycoprotein	LRG1 LRG	347	38178
483	2.36	2.4	22.73	16.99	5.263	ARP3_HUMAN	Actin-related protein 3	ACTR3 ARP3	418	47371
484	2.25	5.24	49.57	44.44	44.44	KV105_HUMAN	Immunoglobulin kappa variable 1-5	IGKV1-5	117	12782
485	2.25	2.27	23.67	23.67	5.917	NDK3_HUMAN	Nucleoside diphosphate kinase 3	NME3	169	19015
486	2.23	2.26	2.66	2.66	1.17	GALT5_HUMAN	Polypeptide N-acetylgalactosaminyltransferase 5	GALNT5	940	106266
487	2.22	2.24	14.45	11.41	6.464	C9J9K3_HUMAN	40S ribosomal protein SA (Fragment)	RPSA	263	29405
488	2.22	2.24	10.45	6.591	3.409	PDIA6_HUMAN	Protein disulfide-isomerase A6	PDIA6 ERP5 P5 TXNDC7	440	48121
489	2.22	2.24	20.65	20.65	8.387	E5RI16_HUMAN	Protein FAM49B (Fragment)	CYRIB	155	17487
490	2.21	2.25	7.705	6.581	1.766	XPP1_HUMAN	Xaa-Pro aminopeptidase 1	XPNPEP1 XPNPEPL XPNPEPL1	623	69918
491	2.21	2.23	13.68	13.68	6.132	PPIC_HUMAN	Peptidyl-prolyl cis-trans isomerase C	PPIC CYPC	212	22763
492	2.18	2.21	7.606	5.817	2.461	I3L0H8_HUMAN	ATP-dependent RNA helicase DDX19A	DDX19A	447	50520
493	2.17	2.26	17.91	17.91	12.94	PSB2_HUMAN	Proteasome subunit beta type-2	PSMB2	201	22836
494	2.17	2.19	5.263	5.263	2.975	EF1G_HUMAN	Elongation factor 1-gamma	EEF1G EF1G PRO1608	437	50119
495	2.15	2.17	6.715	6.715	3.118	CALR_HUMAN	Calreticulin	CALR CRTC	417	48142
496	2.14	2.16	2.597	1.181	0.551	TLN1_HUMAN	Talin-1	TLN1 KIAA1027 TLN	2541	269767
497	2.13	2.15	14.51	7.256	4.101	H0YEP5_HUMAN	Sphingomyelin phosphodiesterase (Fragment)	SMPD1	317	36243
498	2.13	2.15	18.54	10.73	7.317	PSB3_HUMAN	Proteasome subunit beta type-3	PSMB3	205	22949
499	2.12	2.14	5.714	5.714	3.636	DIAC_HUMAN	Di-N-acetylchitobiase	CTBS CTB	385	43760
500	2.12	2.14	3.474	3.474	2.115	MX1_HUMAN	Interferon-induced GTP-binding protein Mx1	MX1	662	75520
501	2.12	2.13	49.57	40.17	40.17	LV657_HUMAN	Immunoglobulin lambda variable 6-57	IGLV6-57	117	12566
502	2.11	2.14	24.17	14.8	6.949	RCN1_HUMAN	Reticulocalbin-1	RCN1 RCN	331	38890
503	2.09	3.6	13.14	10.46	7.526	PFKAP_HUMAN	ATP-dependent 6-phosphofructokinase, platelet type	PFKP PFKF	784	85596
504	2.09	2.11	6.17	6.17	3.83	A0A3B3IUC4_HUMAN	Alpha-galactosidase	GLA	470	53284
505	2.09	2.1	10.82	10.82	6.061	K7ESE8_HUMAN	Bleomycin hydrolase (Fragment)	BLMH	231	26739
506	2.08	2.09	14.03	6.335	2.941	FOH1B_HUMAN	Putative N-acetylated-alpha-linked acidic dipeptidase	FOLH1B PSMAL GIG26	442	50045
507	2.06	2.07	10.18	5.636	3.455	H7BY55_HUMAN	Complement decay-accelerating factor	CD55	550	58910
508	2.06	2.07	5.839	5.839	2.555	SYNC_HUMAN	Asparagine--tRNA ligase, cytoplasmic	NARS1 NARS NRS	548	62943
509	2.05	2.08	33.61	22.69	22.69	LV211_HUMAN	Immunoglobulin lambda variable 2-11	IGLV2-11	119	12644
510	2.05	2.06	53.97	24.6	19.05	HINT1_HUMAN	Histidine triad nucleotide-binding protein 1	HINT1 HINT PKCI1 PRKCNH1	126	13802
511	2.05	2.06	12.16	4.73	2.928	VPS4B_HUMAN	Vacuolar protein sorting-associated protein 4B	VPS4B SKD1 VPS42 MIG1	444	49302
512	2.05	2.05	25.53	15.43	7.447	D6RGE2_HUMAN	Isochorismatase domain-containing protein 1 (Fragment)	ISOC1	188	20240
513	2.05	2.05	23.65	12.03	8.299	PSB1_HUMAN	Proteasome subunit beta type-1	PSMB1 PSC5	241	26489
514	2.05	2.05	16.42	16.42	11.19	A0A2R8Y7C0_HUMAN	Hemoglobin subunit alpha (Fragment)	HBA2	134	13954
515	2.04	2.05	28.17	28.17	10.8	IGLL1_HUMAN	Immunoglobulin lambda-like polypeptide 1	IGLL1 IGL1	213	22963
516	2.04	2.05	12.42	7.006	3.503	CPPED_HUMAN	Serine/threonine-protein phosphatase CPPED1	CPPED1 CSTP1	314	35548
517	2.04	2.05	5.056	5.056	2.247	B7ZB17_HUMAN	Non-specific serine/threonine protein kinase	RPS6KA3	712	80712
518	2.04	2.04	11.11	2.632	2.632	GALM_HUMAN	Aldose 1-epimerase	GALM BLOCK25	342	37766
519	2.04	2.04	19.66	13.48	6.18	ARPC3_HUMAN	Actin-related protein 2/3 complex subunit 3	ARPC3 ARC21	178	20547
520	2.03	62.92	57.8	56.03	53.9	K2C6B_HUMAN	Keratin, type II cytoskeletal 6B	KRT6B K6B KRTL1	564	60067
521	2.03	7.98	31.58	23.89	19.84	1433G_HUMAN	14-3-3 protein gamma	YWHAG	247	28303
522	2.03	2.03	5.595	4.448	1.722	E9PRY8_HUMAN	Elongation factor 1-delta	EEF1D	697	76570
523	2.03	2.03	15.82	5.102	5.102	A2ACR1_HUMAN	Proteasome subunit beta	PSMB9 hCG_17510	196	20961
524	2.02	10.66	46.1	46.1	46.1	CYTT_HUMAN	Cystatin-SA	CST2	141	16445
525	2.02	2.16	44.44	38.46	23.08	HV428_HUMAN	Immunoglobulin heavy variable 4-28	IGHV4-28	117	13124
526	2.02	2.03	8.907	4.858	2.632	Q5JW30_HUMAN	Double-stranded RNA-binding protein Staufen homolog 1	STAU1	494	54709
527	2.02	2.03	6.25	2.644	2.644	J3KQ32_HUMAN	Obg-like ATPase 1	OLA1	416	46938
528	2.02	2.03	8.922	5.576	5.576	H0Y7L5_HUMAN	Apolipoprotein E (Fragment)	APOE	269	30638
529	2.02	2.02	2.401	0.9002	0.9002	XDH_HUMAN	Xanthine dehydrogenase/oxidase	XDH XDHA	1333	146424
530	2.01	11.53	68.97	59.48	59.48	HV313_HUMAN	Immunoglobulin heavy variable 3-13	IGHV3-13	116	12506
531	2.01	6.02	42.02	40.34	40.34	HV373_HUMAN	Immunoglobulin heavy variable 3-73	IGHV3-73	119	12858
532	2.01	2.02	13.85	6.667	6.667	H0YGX7_HUMAN	Rho GDP-dissociation inhibitor 2 (Fragment)	ARHGDIB	195	22385
533	2.01	2.02	3.448	2.351	2.351	SRPRA_HUMAN	Signal recognition particle receptor subunit alpha	SRPRA SRPR	638	69811
534	2.01	2.01	9.22	3.073	3.073	B7Z7P8_HUMAN	Eukaryotic peptide chain release factor subunit 1	ETF1	423	47476
535	2.01	2.01	43.44	18.03	18.03	UB2L3_HUMAN	Isoform 2 of Ubiquitin-conjugating enzyme E2 L3	UBE2L3 UBCE7 UBCH7	154	17862
536	2.01	2.01	4.426	1.66	1.66	SYTC_HUMAN	Threonine--tRNA ligase, cytoplasmic	TARS1 TARS	723	83435
537	2.01	2.01	15.98	8.763	8.763	Q5QPP1_HUMAN	UDP-glucose 4-epimerase (Fragment)	GALE	194	21433
538	2.01	2.01	3.931	2.457	2.457	F8VWW8_HUMAN	Acid sphingomyelinase-like phosphodiesterase 3b	SMPDL3B	407	45315
539	2.01	2.01	14.53	6.145	6.145	F5H7Y6_HUMAN	Ras-related protein Rap-1b	RAP1B	179	20400
540	2.01	2.01	4.944	1.798	1.798	UT1_HUMAN	Isoform 2 of Urea transporter 1	SLC14A1 HUT11 JK RACH1 UT1 UTE	389	42528
541	2.01	2.01	4.464	1.658	1.658	TLR2_HUMAN	Toll-like receptor 2	TLR2 TIL4	784	89838
542	2.01	2.01	11.42	3.806	3.806	TXNL1_HUMAN	Thioredoxin-like protein 1	TXNL1 TRP32 TXL TXNL	289	32251
543	2	61.38	93.82	93.82	89.71	A0A0G2JMB2_HUMAN	Immunoglobulin heavy constant alpha 2 (Fragment)	IGHA2	340	36508
544	2	49.83	87.2	86.4	83.2	ACTB_HUMAN	Actin, cytoplasmic 1	ACTB	375	41737
545	2	39.63	81.75	81.75	81.75	A0A0B4J259_HUMAN	Lysozyme	LYZ	137	15329
546	2	19	99.06	99.06	96.23	IGLC3_HUMAN	Immunoglobulin lambda constant 3	IGLC3	106	11266
547	2	12.82	43.77	41.41	36.03	B4DK69_HUMAN	Aldo-keto reductase family 1 member C2	AKR1C2	297	33834
548	2	8	42.74	35.04	35.04	KVD16_HUMAN	Immunoglobulin kappa variable 1D-16	IGKV1D-16	117	12730
549	2	7.56	63.25	63.25	49.57	A0A0C4DH35_HUMAN	Immunoglobulin heavy variable 3-35 (non-functional) (Fragment)	IGHV3-35	117	12810
550	2	6.39	28.21	28.21	28.21	A0A075B7B8_HUMAN	Immunoglobulin heavy variable 3/OR16-12 (non-functional) (Fragment)	IGHV3OR16-12	117	12875
551	2	6.19	56.52	56.52	56.52	KV311_HUMAN	Immunoglobulin kappa variable 3-11	IGKV3-11	115	12575
552	2	5.48	17.28	14.62	14.62	H3BRU6_HUMAN	Poly(rC)-binding protein 2 (Fragment)	PCBP2	301	31712
553	2	4.52	15.93	15.93	15.93	ALDOC_HUMAN	Fructose-bisphosphate aldolase C	ALDOC ALDC	364	39456
554	2	4.33	51.28	42.74	37.61	HV404_HUMAN	Immunoglobulin heavy variable 4-4	IGHV4-4	117	12848
555	2	4.16	32.48	32.48	32.48	HV146_HUMAN	Immunoglobulin heavy variable 1-46	IGHV1-46	117	12933
556	2	4	32.46	24.56	24.56	KV621_HUMAN	Immunoglobulin kappa variable 6-21	IGKV6-21	114	12430
557	2	4	20	20	20	H0YI00_HUMAN	Extracellular glycoprotein lacritin (Fragment)	LACRT	85	8727
558	2	2.33	39.66	18.97	18.97	A0A0C4DH36_HUMAN	Immunoglobulin heavy variable 3-38 (non-functional) (Fragment)	IGHV3-38	116	12759
559	2	2	20.51	20.51	20.51	A0A075B7D0_HUMAN	Immunoglobulin heavy variable 1/OR15-1 (non-functional) (Fragment)	IGHV1OR15-1	117	13012
560	2	2	16.52	6.25	6.25	CHM4B_HUMAN	Charged multivesicular body protein 4b	CHMP4B C20orf178 SHAX1	224	24950
561	2	2	7.219	3.397	3.397	SYWC_HUMAN	Tryptophan--tRNA ligase, cytoplasmic	WARS1 IFI53 WARS WRS	471	53165
562	2	2	7.796	5.108	3.495	ARC1B_HUMAN	Actin-related protein 2/3 complex subunit 1B	ARPC1B ARC41	372	40950
563	2	2	2.904	2.904	1.136	H0YFD6_HUMAN	Trifunctional enzyme subunit alpha, mitochondrial	HADHA	792	86372
564	2	2	5.138	2.569	2.569	A0A1B0GW82_HUMAN	Alpha-aminoadipic semialdehyde dehydrogenase (Fragment)	ALDH7A1	545	59356
565	2	2	8.75	5	5	EFHD2_HUMAN	EF-hand domain-containing protein D2	EFHD2 SWS1	240	26697
566	2	2	17.29	5.607	5.607	OSTF1_HUMAN	Osteoclast-stimulating factor 1	OSTF1	214	23787
567	2	2	0.8611	0.4118	0.4118	GCN1_HUMAN	eIF-2-alpha kinase activator GCN1	GCN1 GCN1L1 KIAA0219	2671	292758
568	2	2	2.928	1.903	1.903	BGH3_HUMAN	Transforming growth factor-beta-induced protein ig-h3	TGFBI BIGH3	683	74681
569	2	2	2.364	2.364	2.364	R4GNH3_HUMAN	26S proteasome regulatory subunit 6A	PSMC3	423	47352
570	2	2	4	4	4	Q5T949_HUMAN	Serine/threonine-protein phosphatase 2A activator (Fragment)	PTPA	250	28095
571	2	2	6.667	6.667	6.667	M0R0R2_HUMAN	40S ribosomal protein S5	RPS5	225	25333
572	2	2	5.143	5.143	5.143	J3KNE3_HUMAN	Platelet-activating factor acetylhydrolase IB subunit beta (Fragment)	PAFAH1B2	175	18357
573	2	2	2.703	2.703	2.703	I3L0A0_HUMAN	HCG2044781	PEDS1-UBE2V1 hCG_2044781	370	42209
574	2	2	2.431	2.431	2.431	H7C0F4_HUMAN	Kelch-like protein 23 (Fragment)	KLHL23	288	32745
575	2	2	11.38	11.38	11.38	H7BZJ3_HUMAN	Protein disulfide-isomerase A3 (Fragment)	PDIA3	123	13519
576	2	2	1.723	1.723	1.723	H0Y7Z1_HUMAN	Fibronectin (Fragment)	FN1	1103	120774
577	2	2	5.592	5.592	5.592	H0Y4S8_HUMAN	Dyslexia-associated protein KIAA0319-like protein (Fragment)	KIAA0319L	304	33136
578	2	2	1.032	1.032	1.032	F8WE42_HUMAN	Nucleolar protein 8 (Fragment)	NOL8	969	108449
579	2	2	17.57	17.57	17.57	F8WDI0_HUMAN	Ubiquitin-like-conjugating enzyme ATG3	ATG3	74	8312
580	2	2	4.651	4.651	4.651	F8W022_HUMAN	Tetraspanin (Fragment)	CD63	215	23139
581	2	2	18.75	18.75	18.75	D6RC73_HUMAN	C-C motif chemokine 28	CCL28 hCG_36937	80	9258
582	2	2	8.235	8.235	8.235	A0A3B3IRL2_HUMAN	Cellular repressor of E1A-stimulated genes 1, isoform CRA_a	CREG1 hCG_41319	255	28058
583	2	2	0.4601	0.4601	0.4601	A0A2R8Y7H0_HUMAN	Sodium channel protein	SCN10A	1956	220725
584	2	2	5.963	5.963	5.963	A0A087WW23_HUMAN	Arachidonate 5-lipoxygenase-activating protein	ALOX5AP	218	24208
585	2	2	5.556	5.556	5.556	A0A087WTG3_HUMAN	Cullin-3	CUL3	342	39147
586	2	2	1.848	1.848	1.848	MINP1_HUMAN	Multiple inositol polyphosphate phosphatase 1	MINPP1 MIPP UNQ900/PRO1917	487	55051
587	2	2	3.478	3.478	3.478	PDGFC_HUMAN	Platelet-derived growth factor C	PDGFC SCDGF UNQ174/PRO200	345	39029
588	2	2	7.843	7.843	7.843	ARP5L_HUMAN	Actin-related protein 2/3 complex subunit 5-like protein	ARPC5L	153	16941
589	2	2	7.182	7.182	7.182	HAP28_HUMAN	28 kDa heat- and acid-stable phosphoprotein	PDAP1 HASPP28	181	20630
590	2	2	1.52	1.52	1.52	S13A2_HUMAN	Solute carrier family 13 member 2	SLC13A2 NADC1 SDCT1	592	64410
591	2	2	1.554	1.554	1.554	DSC2_HUMAN	Desmocollin-2	DSC2 CDHF2 DSC3	901	99962
592	2	2	17.39	17.39	17.39	RS28_HUMAN	40S ribosomal protein S28	RPS28	69	7841
593	2	2	3.316	3.316	3.316	GALK1_HUMAN	Galactokinase	GALK1 GALK	392	42272
594	2	2	5.747	5.747	5.747	SPRE_HUMAN	Sepiapterin reductase	SPR	261	28048
595	2	2	5.394	5.394	5.394	TSN1_HUMAN	Tetraspanin-1	TSPAN1	241	26301
596	2	2	8.772	8.772	8.772	PSCA_HUMAN	Prostate stem cell antigen	PSCA UNQ206/PRO232	114	11959
597	2	2	13.68	13.68	13.68	LV136_HUMAN	Immunoglobulin lambda variable 1-36	IGLV1-36	117	12478
598	1.94	11.47	18.15	11.67	11.67	K2C73_HUMAN	Keratin, type II cytoskeletal 73	KRT73 K6IRS3 KB36 KRT6IRS3	540	58923
599	1.92	4	29.31	23.28	23.28	A0A075B6H7_HUMAN	Immunoglobulin kappa variable 3-7 (non-functional) (Fragment)	IGKV3-7	116	12783
600	1.92	2.05	6.773	6.773	3.984	G8JLH6_HUMAN	Tetraspanin	CD9	251	28124
601	1.92	2	10.22	5.109	5.109	E7EWC6_HUMAN	DNA-directed RNA polymerase II subunit RPB11-b2 (Fragment)	POLR2J3	274	30410
602	1.92	2	16.27	7.831	7.831	C9J9W2_HUMAN	LIM and SH3 domain protein 1 (Fragment)	LASP1	166	18980
603	1.92	2	3.767	3.767	3.767	SDCB2_HUMAN	Syntenin-2	SDCBP2 SITAC18	292	31594
604	1.87	2.06	19.41	6.471	6.471	GBB1_HUMAN	Guanine nucleotide-binding protein G(I)/G(S)/G(T) subunit beta-1	GNB1	340	37377
605	1.86	2.1	13.14	9.195	1.97	D6RH31_HUMAN	Nephronectin (Fragment)	NPNT	609	66916
606	1.85	2.01	11.06	11.06	3.982	H15_HUMAN	Histone H1.5	H1-5 H1F5 HIST1H1B	226	22580
607	1.85	1.96	6.207	4.138	4.138	D6RFF8_HUMAN	Glucosamine-6-phosphate isomerase (Fragment)	GNPDA1	290	32381
608	1.85	1.96	13.71	13.71	13.71	TX1B3_HUMAN	Tax1-binding protein 3	TAX1BP3 TIP1	124	13735
609	1.83	1.96	16.48	13.19	3.297	OAF_HUMAN	Out at first protein homolog	OAF NS5ATP13TP2	273	30688
610	1.82	2.18	10.94	8.455	4.622	AMD_HUMAN	Isoform 4 of Peptidyl-glycine alpha-amidating monooxygenase	PAM	973	108332
611	1.82	1.96	3.245	3.245	3.245	Q5STZ8_HUMAN	ATP-binding cassette sub-family F member 1 (Fragment)	ABCF1	339	38319
612	1.8	1.92	5.276	3.597	3.597	A2IBA6_HUMAN	Lipase member H	LIPH	417	47202
613	1.8	1.92	10.29	10.29	10.29	LEG7_HUMAN	Galectin-7	LGALS7 PIG1; LGALS7B	136	15075
614	1.77	2.02	12.9	9.462	6.237	KYNU_HUMAN	Kynureninase	KYNU	465	52352
615	1.77	1.99	18.87	10.85	10.85	PDC10_HUMAN	Programmed cell death protein 10	PDCD10 CCM3 TFAR15	212	24702
616	1.77	1.92	15.32	4.435	4.435	A0A087X191_HUMAN	Beta-1,3-N-acetylglucosaminyltransferase lunatic fringe	LFNG	248	28024
617	1.77	1.89	9.244	9.244	9.244	H7C3Z9_HUMAN	Anterior gradient protein 2 homolog (Fragment)	AGR2	119	13497
618	1.76	2.01	7.286	4.397	3.141	VPS35_HUMAN	Vacuolar protein sorting-associated protein 35	VPS35 MEM3 TCCCTA00141	796	91707
619	1.74	1.85	13.04	13.04	13.04	H0YDD8_HUMAN	60S acidic ribosomal protein P2 (Fragment)	RPLP2	92	9097
620	1.71	2.01	33.33	33.33	16.95	J3QRS3_HUMAN	Myosin regulatory light chain 12A	MYL12A MRCL3 hCG_2045956	177	20457
621	1.7	1.82	5.025	5.025	5.025	Q5VY30_HUMAN	Retinol-binding protein	RBP4 hCG_37964	199	22974
622	1.69	1.81	1.324	0.8567	0.8567	COKA1_HUMAN	Collagen alpha-1(XX) chain	COL20A1 KIAA1510	1284	135830
623	1.67	1.88	8.491	8.491	8.491	GGH_HUMAN	Gamma-glutamyl hydrolase	GGH	318	35964
624	1.67	1.88	15.38	15.38	15.38	ARL3_HUMAN	ADP-ribosylation factor-like protein 3	ARL3 ARFL3	182	20456
625	1.66	1.81	11.8	9.44	2.95	F16P2_HUMAN	Fructose-1,6-bisphosphatase isozyme 2	FBP2	339	36743
626	1.64	1.77	21.31	21.31	21.31	K7EJF7_HUMAN	Transmembrane and ubiquitin-like domain-containing protein 2	TMUB2	61	6906
627	1.63	1.79	27.12	16.1	16.1	LV208_HUMAN	Immunoglobulin lambda variable 2-8	IGLV2-8	118	12382
628	1.62	1.74	7.021	2.467	2.467	CATA_HUMAN	Catalase	CAT	527	59756
629	1.61	1.77	7.393	7.393	4.28	FOLR1_HUMAN	Folate receptor alpha	FOLR1 FOLR	257	29819
630	1.58	1.73	8.627	8.627	4.706	PSA3_HUMAN	Proteasome subunit alpha type-3	PSMA3 HC8 PSC8	255	28433
631	1.57	6.34	36.75	36.75	36.75	HV5X1_HUMAN	Immunoglobulin heavy variable 5-10-1	IGHV5-10-1	117	12773
632	1.55	1.68	6.701	6.701	6.701	I3NI22_HUMAN	N-sulphoglucosamine sulphohydrolase (Fragment)	SGSH	194	21714
633	1.5	1.6	7.205	3.746	3.746	SH3G3_HUMAN	Endophilin-A3	SH3GL3 CNSA3 SH3D2C	347	39285
634	1.49	1.62	9.184	9.184	9.184	I3L2R6_HUMAN	Thioredoxin domain-containing protein 17	TXNDC17	98	11292
635	1.49	1.62	11.22	11.22	11.22	S10AD_HUMAN	Protein S100-A13	S100A13	98	11471
636	1.48	1.65	31.17	12.47	3.242	CANT1_HUMAN	Soluble calcium-activated nucleotidase 1	CANT1 SHAPY	401	44840
637	1.47	1.59	12.5	5.804	5.804	B1AH49_HUMAN	3-mercaptopyruvate sulfurtransferase	MPST	224	24982
638	1.47	1.59	8.462	8.462	8.462	C9JLS9_HUMAN	26S proteasome regulatory subunit 7 (Fragment)	PSMC2	130	14637
639	1.44	1.64	5.793	2.897	2.897	FURIN_HUMAN	Furin	FURIN FUR PACE PCSK3	794	86678
640	1.43	3.82	32.48	32.48	32.48	HV102_HUMAN	Immunoglobulin heavy variable 1-2	IGHV1-2	117	13085
641	1.43	1.66	23.68	23.68	17.11	UBE2N_HUMAN	Ubiquitin-conjugating enzyme E2 N	UBE2N BLU	152	17138
642	1.42	1.55	8.73	2.91	2.91	CDC37_HUMAN	Hsp90 co-chaperone Cdc37	CDC37 CDC37A	378	44468
643	1.35	1.47	4.321	3.086	3.086	F5H515_HUMAN	Dynein heavy chain 10, axonemal (Fragment)	DNAH10	648	73713
644	1.34	7.42	34.92	34.92	34.92	H2B3B_HUMAN	Histone H2B type 3-B	H2BU1 HIST3H2BB	126	13908
645	1.33	1.48	19.23	14.96	4.701	J3KQE5_HUMAN	GTP-binding nuclear protein Ran (Fragment)	RAN	234	26816
646	1.32	4.92	59.32	46.61	45.76	HV343_HUMAN	Immunoglobulin heavy variable 3-43	IGHV3-43	118	13077
647	1.32	2.07	8.889	8.889	8.889	B4DTF2_HUMAN	Annexin	ANXA8L1	270	30493
648	1.31	1.44	17.65	10.59	3.824	SIA4A_HUMAN	CMP-N-acetylneuraminate-beta-galactosamide-alpha-2,3-sialyltransferase 1	ST3GAL1 SIAT4 SIAT4A	340	39075
649	1.27	1.45	3.828	3.828	2.144	MA1A1_HUMAN	Mannosyl-oligosaccharide 1,2-alpha-mannosidase IA	MAN1A1	653	72969
650	1.27	1.39	1.775	1.775	1.775	KPCD_HUMAN	Protein kinase C delta type	PRKCD	676	77505
651	1.25	1.42	16.01	9.416	3.955	TCPZ_HUMAN	T-complex protein 1 subunit zeta	CCT6A CCT6 CCTZ	531	58024
652	1.21	1.34	22.73	5.303	5.303	K7EK07_HUMAN	Histone H3 (Fragment)	H3-3B	132	14914
653	1.21	1.32	3.14	3.14	3.14	F8W930_HUMAN	Insulin-like growth factor 2 mRNA-binding protein 2	IGF2BP2	605	66786
654	1.19	1.3	15.19	15.19	15.19	F8W7T0_HUMAN	Testin (Fragment)	TES	79	8970
655	1.18	1.29	3.056	1.562	1.087	AHNK_HUMAN	Neuroblast differentiation-associated protein AHNAK	AHNAK PM227	5890	629101
656	1.17	1.35	15.63	12.09	2.95	C9JS50_HUMAN	Metalloreductase STEAP4	STEAP4	339	38579
657	1.17	1.28	3.79	3.79	3.79	APRV1_HUMAN	Retroviral-like aspartic protease 1	ASPRV1 SASP	343	36991
658	1.16	1.28	2.865	2.865	2.865	J3KNQ3_HUMAN	26S proteasome non-ATPase regulatory subunit 13	PSMD13	349	39830
659	1.15	1.27	12.37	8.247	5.498	A6NF51_HUMAN	3'(2'),5'-bisphosphate nucleotidase 1	BPNT1	291	31707
660	1.15	1.27	15.57	8.383	8.383	Q5VVC8_HUMAN	60S ribosomal protein L11	RPL11	167	19024
661	1.15	1.27	2.431	2.431	2.431	PGRP2_HUMAN	N-acetylmuramoyl-L-alanine amidase	PGLYRP2 PGLYRPL PGRPL UNQ3103/PRO10102	576	62217
662	1.14	1.25	8.354	2.785	2.785	GNAS2_HUMAN	Isoform 4 of Guanine nucleotide-binding protein G(s) subunit alpha isoforms short	GNAS GNAS1 GSP	394	45665
663	1.12	1.24	10.26	10.26	6.154	ASC_HUMAN	Apoptosis-associated speck-like protein containing a CARD	PYCARD ASC CARD5 TMS1	195	21627
664	1.1	1.21	8.163	8.163	8.163	PGRP1_HUMAN	Peptidoglycan recognition protein 1	PGLYRP1 PGLYRP PGRP TNFSF3L SBBI68 UNQ639/PRO1269	196	21731
665	1.09	1.2	0.1748	0.1748	0.1748	SSPO_HUMAN	REVERSED SCO-spondin	SSPOP KIAA2036 SSPO	5150	547841
666	1.08	5.77	41.74	41.74	41.74	KVD15_HUMAN	Immunoglobulin kappa variable 3D-15	IGKV3D-15	115	12534
667	1.08	1.19	6.992	2.331	2.331	CBPQ_HUMAN	Carboxypeptidase Q	CPQ LCH1 PGCP	472	51888
668	1.08	1.19	1.147	1.147	1.147	AGRG6_HUMAN	Adhesion G-protein coupled receptor G6	ADGRG6 DREG GPR126 VIGR	1221	136695
669	1.05	2.08	6.43	2.55	2.55	AL1L1_HUMAN	Cytosolic 10-formyltetrahydrofolate dehydrogenase	ALDH1L1 FTHFD	902	98829
670	1.05	1.16	0.8419	0.4736	0.2105	LYST_HUMAN	Lysosomal-trafficking regulator	LYST CHS CHS1	3801	429139
671	1.05	1.16	6.024	6.024	6.024	G3V210_HUMAN	60S acidic ribosomal protein P0	RPLP0 hCG_2016152	166	18270
672	1.04	1.21	13.03	4.789	4.789	A0A494C165_HUMAN	Xaa-Pro dipeptidase (Fragment)	PEPD	522	57715
673	1.03	1.14	10.59	2.463	2.463	ERP44_HUMAN	Endoplasmic reticulum resident protein 44	ERP44 KIAA0573 TXNDC4 UNQ532/PRO1075	406	46971
674	1.02	1.13	5.988	3.593	3.593	H0YE29_HUMAN	Rho GTPase-activating protein 1 (Fragment)	ARHGAP1	334	38387
675	1.01	1.13	62.34	62.34	9.091	CRIP1_HUMAN	Cysteine-rich protein 1	CRIP1 CRIP CRP1	77	8533
676	0.98	1.13	5.785	5.785	3.306	ARHL2_HUMAN	ADP-ribose glycohydrolase ARH3	ADPRS ADPRHL2 ARH3	363	38947
677	0.98	1.09	20.36	3.214	3.214	A0A0U1RQV3_HUMAN	EGF-containing fibulin-like extracellular matrix protein 1 (Fragment)	EFEMP1	280	31758
678	0.98	1.09	8.032	2.61	2.61	X6R8A1_HUMAN	Carboxypeptidase	CTSA	498	56233
679	0.97	1.16	20	15.33	7.667	F2Z3J9_HUMAN	Prostaglandin reductase 1	PTGR1	300	32729
680	0.97	1.13	18.13	7.772	7.772	SAP3_HUMAN	Ganglioside GM2 activator	GM2A	193	20838
681	0.96	1.08	28.21	28.21	28.21	A0A087WYE8_HUMAN	Immunoglobulin heavy variable 1/OR21-1 (non-functional) (Fragment)	IGHV1OR21-1	117	13023
682	0.95	1.1	12.12	12.12	8.333	PSB4_HUMAN	Proteasome subunit beta type-4	PSMB4 PROS26	264	29204
683	0.94	1.05	5.519	2.922	2.922	CAH6_HUMAN	Carbonic anhydrase 6	CA6	308	35367
684	0.94	1.05	6.587	6.587	6.587	H7C2Y5_HUMAN	DnaJ_C domain-containing protein (Fragment)	-	167	19261
685	0.93	1.7	19.24	10.89	7.089	A0A087X1N8_HUMAN	Serpin B6	SERPINB6 hCG_22875	395	44822
686	0.93	1.06	17.5	17.5	10	ECP_HUMAN	Eosinophil cationic protein	RNASE3 ECP RNS3	160	18385
687	0.92	1.03	1.695	1.695	1.695	F1T0D4_HUMAN	Amino acid transporter	SLC1A7	472	51244
688	0.92	1.02	16.74	4.846	4.846	TMED4_HUMAN	Transmembrane emp24 domain-containing protein 4	TMED4 ERS25	227	25943
689	0.91	1.02	2.469	2.469	2.469	CBG_HUMAN	Corticosteroid-binding globulin	SERPINA6 CBG	405	45141
690	0.89	1.03	13.61	8.056	5	GMPPB_HUMAN	Mannose-1-phosphate guanyltransferase beta	GMPPB	360	39834
691	0.89	1	3.396	3.396	3.396	CEAM7_HUMAN	Carcinoembryonic antigen-related cell adhesion molecule 7	CEACAM7 CGM2	265	29379
692	0.87	1.02	17.73	10.91	4.091	TIMP2_HUMAN	Metalloproteinase inhibitor 2	TIMP2	220	24399
693	0.87	0.97	4.151	4.151	4.151	H0YBL1_HUMAN	Inositol-1-monophosphatase (Fragment)	IMPA1	265	28640
694	0.86	13.38	17.85	14.38	9.879	MOES_HUMAN	Moesin	MSN	577	67820
695	0.86	0.97	4.918	4.918	4.918	H0YCY8_HUMAN	Dipeptidyl peptidase 1 (Fragment)	CTSC	244	27837
696	0.82	0.98	11.52	11.52	3.03	HEM2_HUMAN	Delta-aminolevulinic acid dehydratase	ALAD	330	36295
697	0.82	0.92	5.708	2.114	2.114	J3KNK0_HUMAN	REVERSED Serine/threonine-protein kinase BRSK1	BRSK1	473	50737
698	0.81	0.92	2.737	1.173	1.173	T132A_HUMAN	Transmembrane protein 132A	TMEM132A HSPA5BP1 KIAA1583	1023	110110
699	0.8	0.91	4.251	2.218	2.218	EHD4_HUMAN	EH domain-containing protein 4	EHD4 HCA10 HCA11 PAST4 FKSG7	541	61175
700	0.79	1.04	12.47	7.588	3.252	TRFM_HUMAN	Melanotransferrin	MELTF MAP97 MFI2	738	80215
701	0.79	0.96	17.7	12.35	7.407	RS3_HUMAN	40S ribosomal protein S3	RPS3 OK/SW-cl.26	243	26688
702	0.78	4.96	33.96	18.55	15.09	G5EA09_HUMAN	Syndecan binding protein (Syntenin), isoform CRA_a	SDCBP hCG_1787561	318	34819
703	0.78	0.95	25.45	18.64	7.273	H0YMZ1_HUMAN	Proteasome subunit alpha type (Fragment)	PSMA4	220	24526
704	0.77	0.87	8.555	3.245	3.245	A0A087X0K1_HUMAN	Calcium-binding protein 39	CAB39	339	39453
705	0.76	0.86	2.685	2.685	2.685	2ABA_HUMAN	Serine/threonine-protein phosphatase 2A 55 kDa regulatory subunit B alpha isoform	PPP2R2A	447	51692
706	0.75	0.89	5.411	3.607	1.804	HEP2_HUMAN	Heparin cofactor 2	SERPIND1 HCF2	499	57071
707	0.74	0.84	3.871	1.161	1.161	SYQ_HUMAN	Glutamine--tRNA ligase	QARS1 QARS	775	87799
708	0.71	0.8	7.914	3.957	3.957	F6WQW2_HUMAN	Ran-specific GTPase-activating protein	RANBP1	278	31904
709	0.7	0.8	3.696	3.696	2.053	B1AMR4_HUMAN	REVERSED Cdc42 guanine nucleotide exchange factor (GEF) 9, isoform CRA_c	ARHGEF9 hCG_17692	487	57405
710	0.7	0.79	5.603	2.802	2.802	B7Z645_HUMAN	Heterogeneous nuclear ribonucleoprotein Q	SYNCRIP hCG_401112	464	52047
711	0.69	0.8	21.65	14.96	7.48	D6RG15_HUMAN	Twinfilin-2	TWF2	254	28883
712	0.69	0.79	8.182	8.182	8.182	Q5FBZ0_HUMAN	CASP1 nirs variant 1	CASP1	110	12259
713	0.69	0.78	1.967	0.885	0.885	FAN1_HUMAN	REVERSED Fanconi-associated nuclease 1	FAN1 KIAA1018 MTMR15	1017	114225
714	0.68	0.78	2.877	0.8219	0.8219	A0A2R8Y852_HUMAN	Homeobox protein cut-like	CUX1	1460	159396
715	0.68	0.78	2.411	1.677	1.677	ZN618_HUMAN	Zinc finger protein 618	ZNF618 KIAA1952	954	104956
716	0.68	0.77	6.383	2.364	2.364	BZW1_HUMAN	Isoform 4 of Basic leucine zipper and W2 domain-containing protein 1	BZW1 BZAP45 KIAA0005	419	48043
717	0.68	0.77	24.39	24.39	24.39	V9GYS1_HUMAN	Apolipoprotein A-II	APOA2	82	9210
718	0.66	0.78	9.88	5.301	2.892	PAI2_HUMAN	Plasminogen activator inhibitor 2	SERPINB2 PAI2 PLANH2	415	46596
719	0.66	0.75	9.536	2.577	2.577	A0A0C4DGZ5_HUMAN	Tyrosine--tRNA ligase	YARS1	388	43905
720	0.65	0.77	7.551	5.341	1.842	TCPH_HUMAN	T-complex protein 1 subunit eta	CCT7 CCTH NIP7-1	543	59367
721	0.65	0.74	6.566	6.566	6.566	H7C0X7_HUMAN	Methionine adenosyltransferase 2 subunit beta (Fragment)	MAT2B	198	22063
722	0.65	0.74	2.287	2.287	2.287	5HT2B_HUMAN	5-hydroxytryptamine receptor 2B	HTR2B	481	54298
723	0.62	0.71	23.33	12.33	6	B4DUC8_HUMAN	S-methyl-5'-thioadenosine phosphorylase	MTAP	300	33186
724	0.62	0.67	9.581	9.581	9.581	E5RK17_HUMAN	Protein NDRG1 (Fragment)	NDRG1	167	18475
725	0.61	4.14	38.46	38.46	35.9	HV320_HUMAN	Immunoglobulin heavy variable 3-20	IGHV3-20	117	12673
