# Supplementary material for: Human tear proteome dataset in response to daily wear of water gradient contact lens using SWATH-MS approach
Source: Data Brief. 2021 May 12;36:107120. doi: 10.1016/j.dib.2021.107120 (PMC8165404; doi:10.1016/j.dib.2021.107120)
Supplement: Supplementary file 2 [file mmc2.xlsx]

## Sheet: Quantified proteins in SWATH
N	UniProt Accession	Gene names	Protein name	Amino acid length	Mass (Da)
1	1433B_HUMAN	YWHAB	Isoform Short of 14-3-3 protein beta/alpha	246	28082
2	1433E_HUMAN	YWHAE	14-3-3 protein epsilon	255	29174
3	1433G_HUMAN	YWHAG	14-3-3 protein gamma	247	28303
4	1433S_HUMAN	SFN HME1	14-3-3 protein sigma	248	27774
5	1433T_HUMAN	YWHAQ	14-3-3 protein theta	245	27764
6	1433Z_HUMAN	YWHAZ	14-3-3 protein zeta/delta	245	27745
7	2AAA_HUMAN	PPP2R1A	Serine/threonine-protein phosphatase 2A 65 kDa regulatory subunit A alpha isoform	589	65309
8	6PGD_HUMAN	PGD PGDH	6-phosphogluconate dehydrogenase, decarboxylating	483	53140
9	6PGL_HUMAN	PGLS	6-phosphogluconolactonase	258	27547
10	A0A024RA52_HUMAN	PSMA2 hCG_19883	Proteasome subunit alpha type	234	25899
11	A0A075B6H7_HUMAN	IGKV3-7	Immunoglobulin kappa variable 3-7 (non-functional) (Fragment)	116	12783
12	A0A075B6S9_HUMAN	IGKV1-37	Immunoglobulin kappa variable 1-37 (non-functional) (Fragment)	117	12688
13	A0A075B7B8_HUMAN	IGHV3OR16-12	Immunoglobulin heavy variable 3/OR16-12 (non-functional) (Fragment)	117	12875
14	A0A087WSV8_HUMAN	NUCB2	Nucleobindin 2, isoform CRA_b	420	50228
15	A0A087WTG3_HUMAN	CUL3	Cullin-3	342	39147
16	A0A087WUQ6_HUMAN	GPX1	Glutathione peroxidase	202	21938
17	A0A087WVQ6_HUMAN	CLTC hCG_1818599	Clathrin heavy chain	1679	192058
18	A0A087WYC1_HUMAN	HSPA4	Heat shock 70 kDa protein 4	699	78606
19	A0A087X0D5_HUMAN	CTSH	Pro-cathepsin H	323	36269
20	A0A087X0S5_HUMAN	COL6A1	Collagen alpha-1(VI) chain	1026	108339
21	A0A087X191_HUMAN	LFNG	Beta-1,3-N-acetylglucosaminyltransferase lunatic fringe	248	28024
22	A0A087X1J7_HUMAN	GPX3	Glutathione peroxidase	225	25402
23	A0A087X1Z3_HUMAN	PSME2	Proteasome activator complex subunit 2	254	29127
24	A0A0A0MRJ7_HUMAN	F5	Coagulation factor V	2229	252236
25	A0A0A0MS08_HUMAN	IGHG1	Immunoglobulin heavy constant gamma 1 (Fragment)	399	43912
26	A0A0A0MSQ0_HUMAN	PLS3	Plastin-3	617	69334
27	A0A0B4J1R6_HUMAN	TKT	Transketolase	457	49910
28	A0A0B4J231_HUMAN	IGLL5	Immunoglobulin lambda-like polypeptide 5	215	23150
29	A0A0B4J259_HUMAN	LYZ	Lysozyme	137	15329
30	A0A0C4DFP6_HUMAN	CRTAC1	Cartilage acidic protein 1	637	69707
31	A0A0C4DG85_HUMAN	ADH7	Alcohol dehydrogenase class 4 mu/sigma chain	374	40006
32	A0A0C4DGN4_HUMAN	ZG16B	Zymogen granule protein 16 homolog B	178	19600
33	A0A0C4DGQ5_HUMAN	CAPNS1	Calpain small subunit 1	322	33786
34	A0A0C4DH35_HUMAN	IGHV3-35	Immunoglobulin heavy variable 3-35 (non-functional) (Fragment)	117	12810
35	A0A0C4DH36_HUMAN	IGHV3-38	Immunoglobulin heavy variable 3-38 (non-functional) (Fragment)	116	12759
36	A0A0G2JIW1_HUMAN	HSPA1B	Heat shock 70 kDa protein 1B	642	70109
37	A0A0G2JMB2_HUMAN	IGHA2	Immunoglobulin heavy constant alpha 2 (Fragment)	340	36508
38	A0A0G2JRQ6_HUMAN	-	Ig-like domain-containing protein (Fragment)	117	12748
39	A0A0J9YXF8_HUMAN	PRR4	Proline-rich protein 4	147	16890
40	A0A0J9YY99_HUMAN	-	Ig-like domain-containing protein (Fragment)	117	12965
41	A0A0U1RRH7_HUMAN	-	Histone H2A	170	18553
42	A0A1B0GW82_HUMAN	ALDH7A1	Alpha-aminoadipic semialdehyde dehydrogenase (Fragment)	545	59356
43	A0A1B0GWE8_HUMAN	CTSD	Cathepsin D	410	44353
44	A0A1C7CYW4_HUMAN	ATP6AP2	Renin receptor	349	38880
45	A0A1W2PRB8_HUMAN	-	DUF1907 domain-containing protein	838	93445
46	A0A286YEY4_HUMAN	IGHG2	Immunoglobulin heavy constant gamma 2 (Fragment)	395	43806
47	A0A286YF22_HUMAN	PHGDH	D-3-phosphoglycerate dehydrogenase	526	55939
48	A0A286YFJ8_HUMAN	IGHG4	Immunoglobulin heavy constant gamma 4 (Fragment)	396	43832
49	A0A2Q2TTZ9_HUMAN	IGKV1D-33 IGKV1-33	Immunoglobulin kappa variable 1-33	108	11842
50	A0A2R8Y430_HUMAN	GSS	Glutathione synthetase	450	49977
51	A0A2R8Y524_HUMAN	MANBA	Beta-mannosidase	886	101158
52	A0A2R8Y7C0_HUMAN	HBA2	Hemoglobin subunit alpha (Fragment)	134	13954
53	A0A2R8YD45_HUMAN	TPP1	Tripeptidyl-peptidase 1	500	54263
54	A0A2R8YDT1_HUMAN	GLUL	Glutamine synthetase	507	57174
55	A0A2R8YGX3_HUMAN	TPM4	Tropomyosin alpha-4 chain	183	20986
56	A0A2U3TZL5_HUMAN	CD59	CD59 glycoprotein (Fragment)	120	13343
57	A0A2U3TZU2_HUMAN	GPI	Glucose-6-phosphate isomerase	597	67286
58	A0A3B3IRI2_HUMAN	CTPS1	CTP synthase	564	63723
59	A0A3B3IRL2_HUMAN	CREG1 hCG_41319	Cellular repressor of E1A-stimulated genes 1, isoform CRA_a	255	28058
60	A0A3B3IRN5_HUMAN	FMOD	Fibromodulin	287	32768
61	A0A3B3IUC4_HUMAN	GLA	Alpha-galactosidase	470	53284
62	A0A494C039_HUMAN	HYOU1	Hypoxia up-regulated protein 1	1000	111406
63	A0A499FJL1_HUMAN	PREP	Prolyl endopeptidase	644	72927
64	A0A4W9A917_HUMAN	IGHG3	Immunoglobulin heavy constant gamma 3 (Fragment)	377	41327
65	A1AG1_HUMAN	ORM1 AGP1	Alpha-1-acid glycoprotein 1	201	23512
66	A1AT_HUMAN	SERPINA1 AAT PI PRO0684 PRO2209	Alpha-1-antitrypsin	418	46737
67	A1BG_HUMAN	A1BG	Alpha-1B-glycoprotein	495	54254
68	A2GL_HUMAN	LRG1 LRG	Leucine-rich alpha-2-glycoprotein	347	38178
69	A2IBA6_HUMAN	LIPH	Lipase member H	417	47202
70	A2MG_HUMAN	A2M CPAMD5 FWP007	Alpha-2-macroglobulin	1474	163291
71	A6NKB8_HUMAN	RNPEP	Aminopeptidase B	611	68169
72	A6NP24_HUMAN	CRYZ	Quinone oxidoreductase (Fragment)	243	25982
73	AACT_HUMAN	SERPINA3 AACT GIG24 GIG25	Alpha-1-antichymotrypsin	423	47651
74	ABC3A_HUMAN	APOBEC3A	DNA dC->dU-editing enzyme APOBEC-3A	199	23012
75	ABHEB_HUMAN	ABHD14B CIB	Protein ABHD14B	210	22346
76	ACTB_HUMAN	ACTB	Actin, cytoplasmic 1	375	41737
77	ACTG_HUMAN	ACTG1 ACTG	Actin, cytoplasmic 2	375	41793
78	ACTN4_HUMAN	ACTN4	Alpha-actinin-4	911	104854
79	ADH1G_HUMAN	ADH1C ADH3	Alcohol dehydrogenase 1C	375	39868
80	ADHX_HUMAN	ADH5 ADHX FDH	Alcohol dehydrogenase class-3	374	39724
81	AK1A1_HUMAN	AKR1A1 ALDR1 ALR	Aldo-keto reductase family 1 member A1	325	36573
82	AK1C1_HUMAN	AKR1C1 DDH DDH1	Aldo-keto reductase family 1 member C1	323	36788
83	AL1A1_HUMAN	ALDH1A1 ALDC ALDH1 PUMB1	Retinal dehydrogenase 1	501	54862
84	AL1A3_HUMAN	ALDH1A3 ALDH6	Aldehyde dehydrogenase family 1 member A3	512	56108
85	AL3A1_HUMAN	ALDH3A1 ALDH3	Aldehyde dehydrogenase, dimeric NADP-preferring	453	50395
86	AL9A1_HUMAN	ALDH9A1 ALDH4 ALDH7 ALDH9	4-trimethylaminobutyraldehyde dehydrogenase	494	53802
87	ALBU_HUMAN	ALB GIG20 GIG42 PRO0903 PRO1708 PRO2044 PRO2619 PRO2675 UNQ696/PRO1341	Serum albumin	609	69367
88	ALDOA_HUMAN	ALDOA ALDA	Fructose-bisphosphate aldolase A	364	39420
89	AMD_HUMAN	PAM	Isoform 4 of Peptidyl-glycine alpha-amidating monooxygenase	973	108332
90	AMPL_HUMAN	LAP3 LAPEP PEPS	Cytosol aminopeptidase	519	56166
91	AMPN_HUMAN	ANPEP APN CD13 PEPN	Aminopeptidase N	967	109540
92	AMY1_HUMAN	AMY1A AMY1	Alpha-amylase 1	511	57768
93	ANAG_HUMAN	NAGLU UFHSD1	Alpha-N-acetylglucosaminidase	743	82266
94	ANGI_HUMAN	ANG RNASE5	Angiogenin	147	16550
95	ANGL1_HUMAN	ANGPTL1 ANG3 ANGPT3 ARP1 PSEC0154 UNQ162/PRO188	Angiopoietin-related protein 1	491	56720
96	ANGT_HUMAN	AGT SERPINA8	Angiotensinogen	485	53154
97	ANT3_HUMAN	SERPINC1 AT3 PRO0309	Antithrombin-III	464	52602
98	ANX11_HUMAN	ANXA11 ANX11	Annexin A11	505	54390
99	ANXA1_HUMAN	ANXA1 ANX1 LPC1	Annexin A1	346	38714
100	ANXA2_HUMAN	ANXA2 ANX2 ANX2L4 CAL1H LPC2D	Annexin A2	339	38604
101	ANXA3_HUMAN	ANXA3 ANX3	Annexin A3	323	36375
102	ANXA5_HUMAN	ANXA5 ANX5 ENX2 PP4	Annexin A5	320	35937
103	ANXA7_HUMAN	ANXA7 ANX7 SNX OK/SW-cl.95	Annexin A7	488	52739
104	APOA1_HUMAN	APOA1	Apolipoprotein A-I	267	30778
105	APOA4_HUMAN	APOA4	Apolipoprotein A-IV	396	45372
106	APOH_HUMAN	APOH B2G1	Beta-2-glycoprotein 1	345	38298
107	APT_HUMAN	APRT	Adenine phosphoribosyltransferase	180	19608
108	AQP5_HUMAN	AQP5	Aquaporin-5	265	28292
109	ARC1B_HUMAN	ARPC1B ARC41	Actin-related protein 2/3 complex subunit 1B	372	40950
110	ARF1_HUMAN	ARF1	ADP-ribosylation factor 1	181	20697
111	ARF4_HUMAN	ARF4 ARF2	ADP-ribosylation factor 4	180	20511
112	ARGI1_HUMAN	ARG1	Arginase-1	322	34735
113	ARP2_HUMAN	ACTR2 ARP2	Actin-related protein 2	394	44761
114	ARP3_HUMAN	ACTR3 ARP3	Actin-related protein 3	418	47371
115	ARP5L_HUMAN	ARPC5L	Actin-related protein 2/3 complex subunit 5-like protein	153	16941
116	ARPC2_HUMAN	ARPC2 ARC34 PRO2446	Actin-related protein 2/3 complex subunit 2	300	34333
117	ARPC3_HUMAN	ARPC3 ARC21	Actin-related protein 2/3 complex subunit 3	178	20547
118	ARPC5_HUMAN	ARPC5 ARC16	Actin-related protein 2/3 complex subunit 5	151	16320
119	ASSY_HUMAN	ASS1 ASS	Argininosuccinate synthase	412	46530
120	ATRN_HUMAN	ATRN KIAA0548 MGCA	Attractin	1429	158537
121	B2MG_HUMAN	B2M CDABP0092 HDCMA22P	Beta-2-microglobulin	119	13715
122	B4DK69_HUMAN	AKR1C2	Aldo-keto reductase family 1 member C2	297	33834
123	B4E1Z4_HUMAN	-	cDNA FLJ55673, highly similar to Complement factor B	1266	140943
124	B4GA1_HUMAN	B4GAT1 B3GNT1 B3GNT6	Beta-1,4-glucuronyltransferase 1	415	47119
125	B4GT1_HUMAN	B4GALT1 GGTB2	Beta-1,4-galactosyltransferase 1	398	43920
126	B5MC82_HUMAN	DDT	D-dopachrome decarboxylase	166	17718
127	B7Z7P8_HUMAN	ETF1	Eukaryotic peptide chain release factor subunit 1	423	47476
128	B7ZB17_HUMAN	RPS6KA3	Non-specific serine/threonine protein kinase	712	80712
129	B7ZKJ8_HUMAN	ITIH4	ITIH4 protein	935	103881
130	BDH2_HUMAN	BDH2 DHRS6 SDR15C1 UNQ6308/PRO20933	3-hydroxybutyrate dehydrogenase type 2	245	26724
131	BGH3_HUMAN	TGFBI BIGH3	Transforming growth factor-beta-induced protein ig-h3	683	74681
132	BIEA_HUMAN	BLVRA BLVR BVR	Biliverdin reductase A	296	33428
133	BIP_HUMAN	HSPA5 GRP78	Endoplasmic reticulum chaperone BiP	654	72333
134	BLVRB_HUMAN	BLVRB FLR	Flavin reductase (NADPH)	206	22119
135	BTD_HUMAN	BTD	Biotinidase	543	61133
136	C9J8S3_HUMAN	RAB7A	Ras-related protein Rab-7a	160	18027
137	C9J9K3_HUMAN	RPSA	40S ribosomal protein SA (Fragment)	263	29405
138	C9JEU5_HUMAN	FGG	Fibrinogen gamma chain	445	50322
139	C9JF17_HUMAN	APOD	Apolipoprotein D (Fragment)	215	24158
140	C9JIF9_HUMAN	APEH	Acylamino-acid-releasing enzyme	737	81674
141	C9JV77_HUMAN	AHSG	Alpha-2-HS-glycoprotein	368	39412
142	CAB45_HUMAN	SDF4 CAB45 PSEC0034	45 kDa calcium-binding protein	362	41807
143	CALR_HUMAN	CALR CRTC	Calreticulin	417	48142
144	CALU_HUMAN	CALU	Calumenin	315	37107
145	CAN1_HUMAN	CAPN1 CANPL1 PIG30	Calpain-1 catalytic subunit	714	81890
146	CAN2_HUMAN	CAPN2 CANPL2	Calpain-2 catalytic subunit	700	79995
147	CAND1_HUMAN	CAND1 KIAA0829 TIP120 TIP120A	Cullin-associated NEDD8-dissociated protein 1	1230	136376
148	CAP1_HUMAN	CAP1 CAP	Adenylyl cyclase-associated protein 1	475	51901
149	CAP7_HUMAN	AZU1	Azurocidin	251	26886
150	CAPG_HUMAN	CAPG AFCP MCP	Macrophage-capping protein	348	38499
151	CAPZB_HUMAN	CAPZB	Isoform 2 of F-actin-capping protein subunit beta	277	31350
152	CASPE_HUMAN	CASP14	Caspase-14	242	27680
153	CATB_HUMAN	CTSB CPSB	Cathepsin B	339	37822
154	CATG_HUMAN	CTSG	Cathepsin G	255	28837
155	CATL1_HUMAN	CTSL CTSL1	Cathepsin L1	333	37564
156	CATS_HUMAN	CTSS	Cathepsin S	331	37496
157	CAYP1_HUMAN	CAPS	Isoform 3 of Calcyphosin	275	30240
158	CAZA1_HUMAN	CAPZA1	F-actin-capping protein subunit alpha-1	286	32923
159	CAZA2_HUMAN	CAPZA2	F-actin-capping protein subunit alpha-2	286	32949
160	CBR1_HUMAN	CBR1 CBR CRN SDR21C1	Carbonyl reductase [NADPH] 1	277	30375
161	CD14_HUMAN	CD14	Monocyte differentiation antigen CD14	375	40076
162	CDC42_HUMAN	CDC42	Cell division control protein 42 homolog	191	21259
163	CEAM1_HUMAN	CEACAM1 BGP BGP1	Carcinoembryonic antigen-related cell adhesion molecule 1	526	57560
164	CEAM6_HUMAN	CEACAM6 NCA	Carcinoembryonic antigen-related cell adhesion molecule 6	344	37195
165	CERU_HUMAN	CP	Ceruloplasmin	1065	122205
166	CFAH_HUMAN	CFH HF HF1 HF2	Complement factor H	1231	139096
167	CH3L2_HUMAN	CHI3L2	Chitinase-3-like protein 2	390	43501
168	CHID1_HUMAN	CHID1 GL008 PSEC0104 SB139	Chitinase domain-containing protein 1	393	44941
169	CLIC1_HUMAN	CLIC1 G6 NCC27	Chloride intracellular channel protein 1	241	26923
170	CLUS_HUMAN	CLU APOJ CLI KUB1 AAG4	Clusterin	449	52495
171	CNDP2_HUMAN	CNDP2 CN2 CPGL HEL-S-13 PEPA	Cytosolic non-specific dipeptidase	475	52878
172	CO3_HUMAN	C3 CPAMD1	Complement C3	1663	187148
173	CO9_HUMAN	C9	Complement component C9	559	63173
174	COF1_HUMAN	CFL1 CFL	Cofilin-1	166	18502
175	COMT_HUMAN	COMT	Catechol O-methyltransferase	271	30037
176	COPG2_HUMAN	COPG2	Coatomer subunit gamma-2	871	97622
177	COR1A_HUMAN	CORO1A CORO1	Coronin-1A	461	51026
178	CPPED_HUMAN	CPPED1 CSTP1	Serine/threonine-protein phosphatase CPPED1	314	35548
179	CRYM_HUMAN	CRYM THBP	Ketimine reductase mu-crystallin	314	33776
180	CXL17_HUMAN	CXCL17 VCC1 UNQ473/PRO842	C-X-C motif chemokine 17	119	13819
181	CYTB_HUMAN	CSTB CST6 STFB	Cystatin-B	98	11140
182	CYTC_HUMAN	CST3	Cystatin-C	146	15799
183	CYTD_HUMAN	CST5	Cystatin-D	142	16080
184	CYTN_HUMAN	CST1	Cystatin-SN	141	16388
185	CYTS_HUMAN	CST4	Cystatin-S	141	16214
186	CYTT_HUMAN	CST2	Cystatin-SA	141	16445
187	D6RC73_HUMAN	CCL28 hCG_36937	C-C motif chemokine 28	80	9258
188	D6RF35_HUMAN	GC	Vitamin D-binding protein	476	53021
189	D6RFF8_HUMAN	GNPDA1	Glucosamine-6-phosphate isomerase (Fragment)	290	32381
190	D6RGE2_HUMAN	ISOC1	Isochorismatase domain-containing protein 1 (Fragment)	188	20240
191	D6RH31_HUMAN	NPNT	Nephronectin (Fragment)	609	66916
192	D6RHI9_HUMAN	RNASET2	Ribonuclease T2 (Fragment)	253	29114
193	DAG1_HUMAN	DAG1	Dystroglycan	895	97441
194	DCD_HUMAN	DCD AIDD DSEP	Dermcidin	110	11284
195	DEF3_HUMAN	DEFA3 DEF3	Neutrophil defensin 3	94	10245
196	DESP_HUMAN	DSP	Desmoplakin	2871	331774
197	DEST_HUMAN	DSTN ACTDP DSN	Destrin	165	18506
198	DHSO_HUMAN	SORD	Sorbitol dehydrogenase	357	38325
199	DIAC_HUMAN	CTBS CTB	Di-N-acetylchitobiase	385	43760
200	DKK4_HUMAN	DKK4	Dickkopf-related protein 4	224	24876
201	DMBT1_HUMAN	DMBT1 GP340	Deleted in malignant brain tumors 1 protein	2413	260735
202	DNJC3_HUMAN	DNAJC3 P58IPK PRKRI	DnaJ homolog subfamily C member 3	504	57580
203	DPP4_HUMAN	DPP4 ADCP2 CD26	Dipeptidyl peptidase 4	766	88279
204	DSC2_HUMAN	DSC2 CDHF2 DSC3	Desmocollin-2	901	99962
205	DSG1_HUMAN	DSG1 CDHF4	Desmoglein-1	1049	113748
206	E5RI16_HUMAN	CYRIB	Protein FAM49B (Fragment)	155	17487
207	E7EMM4_HUMAN	ASAH1	Acid ceramidase	370	41796
208	E7EQ29_HUMAN	GLB1	Beta-galactosidase	546	60483
209	E7EQ64_HUMAN	PRSS1	Trypsin-1	261	28123
210	E7EQR4_HUMAN	EZR	Ezrin	586	69372
211	E7EUC7_HUMAN	UGP2	UTP--glucose-1-phosphate uridylyltransferase	517	57805
212	E7EWC6_HUMAN	POLR2J3	DNA-directed RNA polymerase II subunit RPB11-b2 (Fragment)	274	30410
213	E9PGN7_HUMAN	SERPING1	Plasma protease C1 inhibitor	543	59492
214	E9PGT1_HUMAN	TSN	Translin	223	25572
215	E9PHK0_HUMAN	CLEC3B	Tetranectin	160	17794
216	E9PK47_HUMAN	PYGL	Alpha-1,4 glucan phosphorylase	819	94070
217	E9PLK3_HUMAN	NPEPPS	Aminopeptidase	915	102988
218	E9PQW4_HUMAN	MAPK3	Mitogen-activated protein kinase	339	38546
219	E9PRA8_HUMAN	CRYAB	Alpha-crystallin B chain	155	17926
220	E9PRY8_HUMAN	EEF1D	Elongation factor 1-delta	697	76570
221	EF1A1_HUMAN	EEF1A1 EEF1A EF1A LENG7	Elongation factor 1-alpha 1	462	50141
222	EF1G_HUMAN	EEF1G EF1G PRO1608	Elongation factor 1-gamma	437	50119
223	EF2_HUMAN	EEF2 EF2	Elongation factor 2	858	95338
224	EFHD2_HUMAN	EFHD2 SWS1	EF-hand domain-containing protein D2	240	26697
225	ELNE_HUMAN	ELANE ELA2	Neutrophil elastase	267	28518
226	EMAL2_HUMAN	EML2 EMAP2 EMAPL2	Isoform 3 of Echinoderm microtubule-associated protein-like 2	649	70679
227	ENOA_HUMAN	ENO1 ENO1L1 MBPB1 MPB1	Alpha-enolase	434	47169
228	ENPL_HUMAN	HSP90B1 GRP94 TRA1	Endoplasmin	803	92469
229	ERAP1_HUMAN	ERAP1 APPILS ARTS1 KIAA0525 UNQ584/PRO1154	Endoplasmic reticulum aminopeptidase 1	941	107235
230	F10A1_HUMAN	ST13 AAG2 FAM10A1 HIP SNC6	Hsc70-interacting protein	369	41332
231	F16P1_HUMAN	FBP1 FBP	Fructose-1,6-bisphosphatase 1	338	36842
232	F5GWF6_HUMAN	CCT2	T-complex protein 1 subunit beta	530	56806
233	F5GXS0_HUMAN	C4B	Complement C4-B	1698	187670
234	F5H6X6_HUMAN	GANAB	Neutral alpha-glucosidase AB	847	96216
235	F5H7Y6_HUMAN	RAP1B	Ras-related protein Rap-1b	179	20400
236	F6TLX2_HUMAN	GLOD4	Glyoxalase domain-containing protein 4	502	54720
237	F8W022_HUMAN	CD63	Tetraspanin (Fragment)	215	23139
238	F8W6P5_HUMAN	HBB	Hemoglobin subunit beta (Fragment)	90	9670
239	F8WCF6_HUMAN	ARPC4-TTLL3	Actin-related protein 2/3 complex subunit 4	181	21059
240	F8WDI0_HUMAN	ATG3	Ubiquitin-like-conjugating enzyme ATG3	74	8312
241	FABP5_HUMAN	FABP5	Fatty acid-binding protein 5	135	15164
242	FAM3D_HUMAN	FAM3D UNQ567/PRO1130	Protein FAM3D	224	24963
243	FBX50_HUMAN	NCCRP1 FBXO50	F-box only protein 50	275	30847
244	FCL_HUMAN	GFUS SDR4E1 TSTA3	GDP-L-fucose synthase	321	35893
245	FIBA_HUMAN	FGA	Fibrinogen alpha chain	866	94973
246	FIBB_HUMAN	FGB	Fibrinogen beta chain	491	55928
247	FILA2_HUMAN	FLG2 IFPS	Filaggrin-2	2391	248073
248	FOH1B_HUMAN	FOLH1B PSMAL GIG26	Putative N-acetylated-alpha-linked acidic dipeptidase	442	50045
249	FUCO_HUMAN	FUCA1 Nbla10230	Tissue alpha-L-fucosidase	466	53689
250	G3P_HUMAN	GAPDH GAPD CDABP0047 OK/SW-cl.12	Glyceraldehyde-3-phosphate dehydrogenase	335	36053
251	G3V1D3_HUMAN	DPP3 hCG_2016942	Dipeptidyl peptidase 3	756	84305
252	G3V3D1_HUMAN	NPC2	NPC intracellular cholesterol transporter 2 (Fragment)	221	23699
253	G3V4S9_HUMAN	NDRG2	Protein NDRG2 (Fragment)	300	33422
254	G3V5Z7_HUMAN	PSMA6	Proteasome subunit alpha type	252	28147
255	G6PD_HUMAN	G6PD	Isoform Long of Glucose-6-phosphate 1-dehydrogenase	515	59257
256	G8JLH6_HUMAN	CD9	Tetraspanin	251	28124
257	GALM_HUMAN	GALM BLOCK25	Aldose 1-epimerase	342	37766
258	GALT5_HUMAN	GALNT5	Polypeptide N-acetylgalactosaminyltransferase 5	940	106266
259	GALT6_HUMAN	GALNT6	Polypeptide N-acetylgalactosaminyltransferase 6	622	71159
260	GAS6_HUMAN	GAS6 AXLLG	Growth arrest-specific protein 6	678	74925
261	GBB1_HUMAN	GNB1	Guanine nucleotide-binding protein G(I)/G(S)/G(T) subunit beta-1	340	37377
262	GCNT3_HUMAN	GCNT3	Beta-1,3-galactosyl-O-glycosyl-glycoprotein beta-1,6-N-acetylglucosaminyltransferase 3	438	50864
263	GDIB_HUMAN	GDI2 RABGDIB	Rab GDP dissociation inhibitor beta	445	50663
264	GELS_HUMAN	GSN	Gelsolin	782	85698
265	GFPT1_HUMAN	GFPT1 GFAT GFPT	Glutamine--fructose-6-phosphate aminotransferase [isomerizing] 1	699	78806
266	GLRX3_HUMAN	GLRX3 PICOT TXNL2 HUSSY-22	Glutaredoxin-3	335	37432
267	GLYC_HUMAN	SHMT1	Serine hydroxymethyltransferase, cytosolic	483	53083
268	GMDS_HUMAN	GMDS	GDP-mannose 4,6 dehydratase	372	41950
269	GNPTG_HUMAN	GNPTG C16orf27 GNPTAG CAB56184 LP2537	N-acetylglucosamine-1-phosphotransferase subunit gamma	305	33974
270	GOLM1_HUMAN	GOLM1 C9orf155 GOLPH2 PSEC0242 UNQ686/PRO1326	Golgi membrane protein 1	401	45333
271	GRHPR_HUMAN	GRHPR GLXR MSTP035	Glyoxylate reductase/hydroxypyruvate reductase	328	35668
272	GRN_HUMAN	GRN	Progranulin	593	63544
273	GSHR_HUMAN	GSR GLUR GRD1	Glutathione reductase, mitochondrial	522	56257
274	GSLG1_HUMAN	GLG1 CFR1 ESL1 MG160	Isoform 3 of Golgi apparatus protein 1	1179	134552
275	GSTA2_HUMAN	GSTA2 GST2	Glutathione S-transferase A2	222	25664
276	GSTO1_HUMAN	GSTO1 GSTTLP28	Glutathione S-transferase omega-1	241	27566
277	GSTP1_HUMAN	GSTP1 FAEES3 GST3	Glutathione S-transferase P	210	23356
278	H0Y4S8_HUMAN	KIAA0319L	Dyslexia-associated protein KIAA0319-like protein (Fragment)	304	33136
279	H0Y7L5_HUMAN	APOE	Apolipoprotein E (Fragment)	269	30638
280	H0Y7Z1_HUMAN	FN1	Fibronectin (Fragment)	1103	120774
281	H0YEP5_HUMAN	SMPD1	Sphingomyelin phosphodiesterase (Fragment)	317	36243
282	H0YFD6_HUMAN	HADHA	Trifunctional enzyme subunit alpha, mitochondrial	792	86372
283	H0YGX7_HUMAN	ARHGDIB	Rho GDP-dissociation inhibitor 2 (Fragment)	195	22385
284	H0YJW4_HUMAN	COCH	Cochlin (Fragment)	434	48140
285	H12_HUMAN	H1-2 H1F2 HIST1H1C	Histone H1.2	213	21365
286	H15_HUMAN	H1-5 H1F5 HIST1H1B	Histone H1.5	226	22580
287	H3BLU7_HUMAN	AKR7A2	Aflatoxin B1 aldehyde reductase member 2 (Fragment)	314	34684
288	H3BRU6_HUMAN	PCBP2	Poly(rC)-binding protein 2 (Fragment)	301	31712
289	H3BS10_HUMAN	HEXA	Beta-hexosaminidase	509	58440
290	H3BSC1_HUMAN	RAB11A	Ras-related protein Rab-11A	198	22486
291	H3BVI7_HUMAN	CDH1	Cadherin-1	414	45520
292	H4_HUMAN	H4C1 H4/A H4FA HIST1H4A; H4C2 H4/I H4FI HIST1H4B; H4C3 H4/G H4FG HIST1H4C; H4C4 H4/B H4FB HIST1H4D; H4C5 H4/J H4FJ HIST1H4E; H4C6 H4/C H4FC HIST1H4F; H4C8 H4/H H4FH HIST1H4H; H4C9 H4/M H4FM HIST1H4I; H4C11 H4/E H4FE HIST1H4J; H4C12 H4/D H4FD HIST1H4K; H4C13 H4/K H4FK HIST1H4L; H4C14 H4/N H4F2 H4FN HIST2H4 HIST2H4A; H4C15 H4/O H4FO HIST2H4B; H4-16 HIST4H4	Histone H4	103	11367
293	H7BXK7_HUMAN	SERPINB8	Serpin B8 (Fragment)	189	21957
294	H7BZJ3_HUMAN	PDIA3	Protein disulfide-isomerase A3 (Fragment)	123	13519
295	H7C003_HUMAN	PPP1R7	Protein phosphatase 1 regulatory subunit 7 (Fragment)	335	38745
296	H7C0F4_HUMAN	KLHL23	Kelch-like protein 23 (Fragment)	288	32745
297	H7C2N1_HUMAN	PTMA	Prothymosin alpha (Fragment)	148	15858
298	H7C3G9_HUMAN	NAGK	N-acetyl-D-glucosamine kinase	340	36888
299	H7C3Z9_HUMAN	AGR2	Anterior gradient protein 2 homolog (Fragment)	119	13497
300	HAP28_HUMAN	PDAP1 HASPP28	28 kDa heat- and acid-stable phosphoprotein	181	20630
301	HEBP2_HUMAN	HEBP2 C6orf34 SOUL	Heme-binding protein 2	205	22875
302	HEMO_HUMAN	HPX	Hemopexin	462	51676
303	HEXB_HUMAN	HEXB HCC7	Beta-hexosaminidase subunit beta	556	63111
304	HINT1_HUMAN	HINT1 HINT PKCI1 PRKCNH1	Histidine triad nucleotide-binding protein 1	126	13802
305	HORN_HUMAN	HRNR S100A18	Hornerin	2850	282390
306	HPT_HUMAN	HP	Haptoglobin	406	45205
307	HRG_HUMAN	HRG	Histidine-rich glycoprotein	525	59578
308	HS90A_HUMAN	HSP90AA1 HSP90A HSPC1 HSPCA	Heat shock protein HSP 90-alpha	732	84660
309	HS90B_HUMAN	HSP90AB1 HSP90B HSPC2 HSPCB	Heat shock protein HSP 90-beta	724	83264
310	HSP13_HUMAN	HSPA13 STCH	Heat shock 70 kDa protein 13	471	51927
311	HSP7C_HUMAN	HSPA8 HSC70 HSP73 HSPA10	Heat shock cognate 71 kDa protein	646	70898
312	HSPB1_HUMAN	HSPB1 HSP27 HSP28	Heat shock protein beta-1	205	22783
313	HTRA1_HUMAN	HTRA1 HTRA PRSS11	Serine protease HTRA1	480	51287
314	HV103_HUMAN	IGHV1-3	Immunoglobulin heavy variable 1-3	117	13008
315	HV118_HUMAN	IGHV1-18	Immunoglobulin heavy variable 1-18	117	12820
316	HV145_HUMAN	IGHV1-45	Immunoglobulin heavy variable 1-45	117	13508
317	HV146_HUMAN	IGHV1-46	Immunoglobulin heavy variable 1-46	117	12933
318	HV307_HUMAN	IGHV3-7	Immunoglobulin heavy variable 3-7	117	12943
319	HV309_HUMAN	IGHV3-9	Immunoglobulin heavy variable 3-9	118	12945
320	HV313_HUMAN	IGHV3-13	Immunoglobulin heavy variable 3-13	116	12506
321	HV315_HUMAN	IGHV3-15	Immunoglobulin heavy variable 3-15	119	12926
322	HV349_HUMAN	IGHV3-49	Immunoglobulin heavy variable 3-49	119	13056
323	HV364_HUMAN	IGHV3-64	Immunoglobulin heavy variable 3-64	118	12891
324	HV372_HUMAN	IGHV3-72	Immunoglobulin heavy variable 3-72	119	13203
325	HV373_HUMAN	IGHV3-73	Immunoglobulin heavy variable 3-73	119	12858
326	HV374_HUMAN	IGHV3-74	Immunoglobulin heavy variable 3-74	117	12840
327	HV404_HUMAN	IGHV4-4	Immunoglobulin heavy variable 4-4	117	12848
328	HV428_HUMAN	IGHV4-28	Immunoglobulin heavy variable 4-28	117	13124
329	HV434_HUMAN	IGHV4-34	Immunoglobulin heavy variable 4-34	123	13815
330	HV551_HUMAN	IGHV5-51	Immunoglobulin heavy variable 5-51	117	12675
331	HV601_HUMAN	IGHV6-1	Immunoglobulin heavy variable 6-1	121	13481
332	HV64D_HUMAN	IGHV3-64D	Immunoglobulin heavy variable 3-64D	117	12823
333	I3L0H8_HUMAN	DDX19A	ATP-dependent RNA helicase DDX19A	447	50520
334	I3L0N3_HUMAN	NSF	Vesicle-fusing ATPase	739	82092
335	IDHC_HUMAN	IDH1 PICD	Isocitrate dehydrogenase [NADP] cytoplasmic	414	46659
336	IF4A1_HUMAN	EIF4A1 DDX2A EIF4A	Eukaryotic initiation factor 4A-I	406	46154
337	IF6_HUMAN	EIF6 EIF3A ITGB4BP OK/SW-cl.27	Eukaryotic translation initiation factor 6	245	26599
338	IGHA1_HUMAN	IGHA1	Immunoglobulin heavy constant alpha 1	353	37655
339	IGHA2_HUMAN	IGHA2	Immunoglobulin heavy constant alpha 2	340	36591
340	IGHM_HUMAN	IGHM	Immunoglobulin heavy constant mu	453	49440
341	IGJ_HUMAN	JCHAIN IGCJ IGJ	Immunoglobulin J chain	159	18099
342	IGKC_HUMAN	IGKC	Immunoglobulin kappa constant	107	11765
343	IGLC3_HUMAN	IGLC3	Immunoglobulin lambda constant 3	106	11266
344	IGLL1_HUMAN	IGLL1 IGL1	Immunoglobulin lambda-like polypeptide 1	213	22963
345	IL1RA_HUMAN	IL1RN IL1F3 IL1RA	Isoform 2 of Interleukin-1 receptor antagonist protein	177	20055
346	ILEU_HUMAN	SERPINB1 ELANH2 MNEI PI2	Leukocyte elastase inhibitor	379	42742
347	IMB1_HUMAN	KPNB1 NTF97	Importin subunit beta-1	876	97170
348	IPYR_HUMAN	PPA1 IOPPP PP	Inorganic pyrophosphatase	289	32660
349	IQGA1_HUMAN	IQGAP1 KIAA0051	Ras GTPase-activating-like protein IQGAP1	1657	189252
350	ITIH1_HUMAN	ITIH1 IGHEP1	Inter-alpha-trypsin inhibitor heavy chain H1	911	101389
351	J3KNB4_HUMAN	CAMP hCG_18336	Cathelicidin antimicrobial peptide	173	19591
352	J3KND3_HUMAN	MYL6	Myosin light polypeptide 6	152	17058
353	J3KNE3_HUMAN	PAFAH1B2	Platelet-activating factor acetylhydrolase IB subunit beta (Fragment)	175	18357
354	J3KQ32_HUMAN	OLA1	Obg-like ATPase 1	416	46938
355	J3KQJ1_HUMAN	SUMF2	Inactive C-alpha-formylglycine-generating enzyme 2	320	35923
356	J3KR44_HUMAN	OTUB1	Ubiquitin thioesterase	272	31440
357	J3QLP3_HUMAN	VWA1	von Willebrand factor A domain-containing protein 1 (Fragment)	167	17697
358	J3QQX2_HUMAN	ARHGDIA	Rho GDP-dissociation inhibitor 1	235	25831
359	J3QRS3_HUMAN	MYL12A MRCL3 hCG_2045956	Myosin regulatory light chain 12A	177	20457
360	K1C10_HUMAN	KRT10 KPP	Keratin, type I cytoskeletal 10	584	58827
361	K1C13_HUMAN	KRT13	Keratin, type I cytoskeletal 13	458	49588
362	K1C14_HUMAN	KRT14	Keratin, type I cytoskeletal 14	472	51561
363	K1C16_HUMAN	KRT16 KRT16A	Keratin, type I cytoskeletal 16	473	51268
364	K1C17_HUMAN	KRT17	Keratin, type I cytoskeletal 17	432	48106
365	K1C19_HUMAN	KRT19	Keratin, type I cytoskeletal 19	400	44106
366	K1C9_HUMAN	KRT9	Keratin, type I cytoskeletal 9	623	62064
367	K22E_HUMAN	KRT2 KRT2A KRT2E	Keratin, type II cytoskeletal 2 epidermal	639	65433
368	K2C1_HUMAN	KRT1 KRTA	Keratin, type II cytoskeletal 1	644	66039
369	K2C1B_HUMAN	KRT77 KRT1B	Keratin, type II cytoskeletal 1b	578	61901
370	K2C4_HUMAN	KRT4 CYK4	Keratin, type II cytoskeletal 4	520	56144
371	K2C5_HUMAN	KRT5	Keratin, type II cytoskeletal 5	590	62378
372	K2C6B_HUMAN	KRT6B K6B KRTL1	Keratin, type II cytoskeletal 6B	564	60067
373	K2C6C_HUMAN	KRT6C KRT6E	Keratin, type II cytoskeletal 6C	564	60025
374	K2C7_HUMAN	KRT7 SCL	Keratin, type II cytoskeletal 7	469	51386
375	K2C73_HUMAN	KRT73 K6IRS3 KB36 KRT6IRS3	Keratin, type II cytoskeletal 73	540	58923
376	K2C8_HUMAN	KRT8 CYK8	Keratin, type II cytoskeletal 8	483	53704
377	K7ELL7_HUMAN	PRKCSH	Glucosidase 2 subunit beta	535	60192
378	K7ERI8_HUMAN	-	Uncharacterized protein	161	17852
379	K7ESE8_HUMAN	BLMH	Bleomycin hydrolase (Fragment)	231	26739
380	KCY_HUMAN	CMPK1 CMK CMPK UCK UMK UMPK	UMP-CMP kinase	196	22222
381	KNG1_HUMAN	KNG1 BDK KNG	Kininogen-1	644	71957
382	KPYM_HUMAN	PKM OIP3 PK2 PK3 PKM2	Pyruvate kinase PKM	531	57937
383	KV105_HUMAN	IGKV1-5	Immunoglobulin kappa variable 1-5	117	12782
384	KV113_HUMAN	IGKV1-13	Immunoglobulin kappa variable 1-13	117	12569
385	KV116_HUMAN	IGKV1-16	Immunoglobulin kappa variable 1-16	117	12618
386	KV117_HUMAN	IGKV1-17	Immunoglobulin kappa variable 1-17	117	12779
387	KV127_HUMAN	IGKV1-27	Immunoglobulin kappa variable 1-27	117	12712
388	KV224_HUMAN	IGKV2-24	Immunoglobulin kappa variable 2-24	120	13079
389	KV311_HUMAN	IGKV3-11	Immunoglobulin kappa variable 3-11	115	12575
390	KV315_HUMAN	IGKV3-15	Immunoglobulin kappa variable 3-15	115	12496
391	KV320_HUMAN	IGKV3-20	Immunoglobulin kappa variable 3-20	116	12557
392	KV401_HUMAN	IGKV4-1	Immunoglobulin kappa variable 4-1	121	13380
393	KV621_HUMAN	IGKV6-21	Immunoglobulin kappa variable 6-21	114	12430
394	KVD12_HUMAN	IGKV1D-12	Immunoglobulin kappa variable 1D-12	117	12620
395	KVD20_HUMAN	IGKV3D-20	Immunoglobulin kappa variable 3D-20	116	12515
396	KVD21_HUMAN	IGKV6D-21	Immunoglobulin kappa variable 6D-21	114	12340
397	KVD28_HUMAN	IGKV2D-28	Immunoglobulin kappa variable 2D-28	120	12957
398	KYNU_HUMAN	KYNU	Kynureninase	465	52352
399	LACRT_HUMAN	LACRT	Extracellular glycoprotein lacritin	138	14246
400	LCN1_HUMAN	LCN1 VEGP	Lipocalin-1	176	19250
401	LDHA_HUMAN	LDHA PIG19	L-lactate dehydrogenase A chain	332	36689
402	LDHB_HUMAN	LDHB	L-lactate dehydrogenase B chain	334	36638
403	LEG3_HUMAN	LGALS3 MAC2	Galectin-3	250	26152
404	LEG7_HUMAN	LGALS7 PIG1; LGALS7B	Galectin-7	136	15075
405	LG3BP_HUMAN	LGALS3BP M2BP	Galectin-3-binding protein	585	65331
406	LGUL_HUMAN	GLO1	Lactoylglutathione lyase	184	20778
407	LKHA4_HUMAN	LTA4H LTA4	Leukotriene A-4 hydrolase	611	69285
408	LMAN1_HUMAN	LMAN1 ERGIC53 F5F8D	Protein ERGIC-53	510	57549
409	LSR_HUMAN	LSR LISCH	Lipolysis-stimulated lipoprotein receptor	649	71439
410	LV147_HUMAN	IGLV1-47	Immunoglobulin lambda variable 1-47	117	12284
411	LV151_HUMAN	IGLV1-51	Immunoglobulin lambda variable 1-51	117	12249
412	LV211_HUMAN	IGLV2-11	Immunoglobulin lambda variable 2-11	119	12644
413	LV310_HUMAN	IGLV3-10	Immunoglobulin lambda variable 3-10	115	12441
414	LV319_HUMAN	IGLV3-19	Immunoglobulin lambda variable 3-19	112	12042
415	LV39_HUMAN	IGLV3-9	Immunoglobulin lambda variable 3-9	115	12332
416	LV657_HUMAN	IGLV6-57	Immunoglobulin lambda variable 6-57	117	12566
417	LV743_HUMAN	IGLV7-43	Immunoglobulin lambda variable 7-43	117	12451
418	LV861_HUMAN	IGLV8-61	Immunoglobulin lambda variable 8-61	122	12814
419	LXN_HUMAN	LXN	Latexin	222	25750
420	LYSC_HUMAN	LYZ LZM	Lysozyme C	148	16537
421	M0QZK8_HUMAN	-	Uncharacterized protein	103	11578
422	M0R0R2_HUMAN	RPS5	40S ribosomal protein S5	225	25333
423	MA2A1_HUMAN	MAN2A1 MANA2	Alpha-mannosidase 2	1144	131141
424	MDHC_HUMAN	MDH1 MDHA	Malate dehydrogenase, cytoplasmic	334	36426
425	MFGM_HUMAN	MFGE8	Lactadherin	387	43105
426	MGT5A_HUMAN	MGAT5 GGNT5	Alpha-1,6-mannosylglycoprotein 6-beta-N-acetylglucosaminyltransferase A	741	84543
427	MIF_HUMAN	MIF GLIF MMIF	Macrophage migration inhibitory factor	115	12476
428	MINP1_HUMAN	MINPP1 MIPP UNQ900/PRO1917	Multiple inositol polyphosphate phosphatase 1	487	55051
429	MMP9_HUMAN	MMP9 CLG4B	Matrix metalloproteinase-9	707	78458
430	MSLN_HUMAN	MSLN MPF	Isoform 4 of Mesothelin	630	68986
431	MUC5A_HUMAN	MUC5AC MUC5	Mucin-5AC	5654	585570
432	MUC7_HUMAN	MUC7 MG2	Mucin-7	377	39159
433	MX1_HUMAN	MX1	Interferon-induced GTP-binding protein Mx1	662	75520
434	MYH14_HUMAN	MYH14 KIAA2034 FP17425	Isoform 6 of Myosin-14	1995	227871
435	MYH9_HUMAN	MYH9	Myosin-9	1960	226532
436	NAMPT_HUMAN	NAMPT PBEF PBEF1	Nicotinamide phosphoribosyltransferase	491	55521
437	NDK3_HUMAN	NME3	Nucleoside diphosphate kinase 3	169	19015
438	NEUS_HUMAN	SERPINI1 PI12	Neuroserpin	410	46427
439	NGAL_HUMAN	LCN2 HNL NGAL	Neutrophil gelatinase-associated lipocalin	198	22588
440	NHRF1_HUMAN	SLC9A3R1 NHERF NHERF1	Na(+)/H(+) exchange regulatory cofactor NHE-RF1	358	38868
441	NIBA1_HUMAN	NIBAN1 C1orf24 FAM129A NIBAN GIG39	Protein Niban 1	928	103135
442	NIBA2_HUMAN	NIBAN2 C9orf88 FAM129B	Protein Niban 2	746	84138
443	NUCB1_HUMAN	NUCB1 NUC	Nucleobindin-1	461	53879
444	OAF_HUMAN	OAF NS5ATP13TP2	Out at first protein homolog	273	30688
445	OS9_HUMAN	OS9	Protein OS-9	667	75562
446	OSTF1_HUMAN	OSTF1	Osteoclast-stimulating factor 1	214	23787
447	PA2GA_HUMAN	PLA2G2A PLA2B PLA2L RASF-A	Phospholipase A2, membrane associated	144	16083
448	PARK7_HUMAN	PARK7	Protein/nucleic acid deglycase DJ-1	189	19891
449	PCBP1_HUMAN	PCBP1	Poly(rC)-binding protein 1	356	37498
450	PDC10_HUMAN	PDCD10 CCM3 TFAR15	Programmed cell death protein 10	212	24702
451	PDC6I_HUMAN	PDCD6IP AIP1 ALIX KIAA1375	Programmed cell death 6-interacting protein	868	96023
452	PDGFC_HUMAN	PDGFC SCDGF UNQ174/PRO200	Platelet-derived growth factor C	345	39029
453	PDIA1_HUMAN	P4HB ERBA2L PDI PDIA1 PO4DB	Protein disulfide-isomerase	508	57116
454	PDIA6_HUMAN	PDIA6 ERP5 P5 TXNDC7	Protein disulfide-isomerase A6	440	48121
455	PDXK_HUMAN	PDXK C21orf124 C21orf97 PKH PNK PRED79	Pyridoxal kinase	312	35102
456	PEBP1_HUMAN	PEBP1 PBP PEBP	Phosphatidylethanolamine-binding protein 1	187	21057
457	PEBP4_HUMAN	PEBP4 CORK1 UNQ1933/PRO4408	Phosphatidylethanolamine-binding protein 4	227	25733
458	PEDF_HUMAN	SERPINF1 PEDF PIG35	Pigment epithelium-derived factor	418	46312
459	PERL_HUMAN	LPO SAPX	Lactoperoxidase	712	80288
460	PERM_HUMAN	MPO	Myeloperoxidase	745	83869
461	PFKAL_HUMAN	PFKL	ATP-dependent 6-phosphofructokinase, liver type	780	85018
462	PFKAP_HUMAN	PFKP PFKF	ATP-dependent 6-phosphofructokinase, platelet type	784	85596
463	PGAM1_HUMAN	PGAM1 PGAMA CDABP0006	Phosphoglycerate mutase 1	254	28804
464	PGBM_HUMAN	HSPG2	Basement membrane-specific heparan sulfate proteoglycan core protein	4391	468830
465	PGK1_HUMAN	PGK1 PGKA MIG10 OK/SW-cl.110	Phosphoglycerate kinase 1	417	44615
466	PGM1_HUMAN	PGM1	Phosphoglucomutase-1	562	61449
467	PIGR_HUMAN	PIGR	Polymeric immunoglobulin receptor	764	83284
468	PIP_HUMAN	PIP GCDFP15 GPIP4	Prolactin-inducible protein	146	16572
469	PLAK_HUMAN	JUP CTNNG DP3	Junction plakoglobin	745	81745
470	PLIN3_HUMAN	PLIN3 M6PRBP1 TIP47	Perilipin-3	434	47075
471	PLMN_HUMAN	PLG	Plasminogen	810	90569
472	PLOD1_HUMAN	PLOD1 LLH PLOD	Procollagen-lysine,2-oxoglutarate 5-dioxygenase 1	727	83550
473	PLSI_HUMAN	PLS1	Plastin-1	629	70253
474	PLSL_HUMAN	LCP1 PLS2	Plastin-2	627	70288
475	PLTP_HUMAN	PLTP	Phospholipid transfer protein	493	54739
476	PNCB_HUMAN	NAPRT FHIP NAPRT1	Nicotinate phosphoribosyltransferase	538	57578
477	PP1B_HUMAN	PPP1CB	Serine/threonine-protein phosphatase PP1-beta catalytic subunit	327	37187
478	PPBT_HUMAN	ALPL	Alkaline phosphatase, tissue-nonspecific isozyme	524	57305
479	PPIA_HUMAN	PPIA CYPA	Peptidyl-prolyl cis-trans isomerase A	165	18012
480	PPIB_HUMAN	PPIB CYPB	Peptidyl-prolyl cis-trans isomerase B	216	23743
481	PPIC_HUMAN	PPIC CYPC	Peptidyl-prolyl cis-trans isomerase C	212	22763
482	PRDX1_HUMAN	PRDX1 PAGA PAGB TDPX2	Peroxiredoxin-1	199	22110
483	PRDX2_HUMAN	PRDX2 NKEFB TDPX1	Peroxiredoxin-2	198	21892
484	PRDX4_HUMAN	PRDX4	Peroxiredoxin-4	271	30540
485	PRDX5_HUMAN	PRDX5 ACR1 SBBI10	Peroxiredoxin-5, mitochondrial	214	22086
486	PRDX6_HUMAN	PRDX6 AOP2 KIAA0106	Peroxiredoxin-6	224	25035
487	PROF1_HUMAN	PFN1	Profilin-1	140	15054
488	PROL1_HUMAN	OPRPN BPLP PROL1	Opiorphin prepropeptide	248	27217
489	PROM1_HUMAN	PROM1 PROML1 MSTP061	Prominin-1	865	97202
490	PRSS8_HUMAN	PRSS8	Prostasin	343	36431
491	PRTN3_HUMAN	PRTN3 MBN	Myeloblastin	256	27807
492	PSA7_HUMAN	PSMA7 HSPC	Proteasome subunit alpha type-7	248	27887
493	PSB2_HUMAN	PSMB2	Proteasome subunit beta type-2	201	22836
494	PSB3_HUMAN	PSMB3	Proteasome subunit beta type-3	205	22949
495	PSCA_HUMAN	PSCA UNQ206/PRO232	Prostate stem cell antigen	114	11959
496	PSME1_HUMAN	PSME1 IFI5111	Proteasome activator complex subunit 1	249	28723
497	PUR9_HUMAN	ATIC PURH OK/SW-cl.86	Bifunctional purine biosynthesis protein PURH	592	64616
498	PURA2_HUMAN	ADSS2 ADSS	Adenylosuccinate synthetase isozyme 2	456	50097
499	PYGB_HUMAN	PYGB	Glycogen phosphorylase, brain form	843	96696
500	Q2QBA2_HUMAN	TNFSF13	Tumor necrosis factor (Ligand) superfamily member 13 transcript variant delta	223	24279
501	Q32Q12_HUMAN	NME1-NME2 hCG_2001850	Nucleoside diphosphate kinase	292	32642
502	Q5H9A7_HUMAN	TIMP1	Metalloproteinase inhibitor 1	143	16057
503	Q5JW30_HUMAN	STAU1	Double-stranded RNA-binding protein Staufen homolog 1	494	54709
504	Q5PY61_HUMAN	UBC	Polyubiquitin-C	229	25758
505	Q5STZ8_HUMAN	ABCF1	ATP-binding cassette sub-family F member 1 (Fragment)	339	38319
506	Q5T123_HUMAN	SH3BGRL3	SH3 domain-binding glutamic acid-rich-like protein 3	88	9381
507	Q5T5C7_HUMAN	SARS1	Serine--tRNA ligase, cytoplasmic	536	61313
508	Q5T949_HUMAN	PTPA	Serine/threonine-protein phosphatase 2A activator (Fragment)	250	28095
509	Q5T985_HUMAN	ITIH2	Inter-alpha-trypsin inhibitor heavy chain H2	935	105216
510	Q5T9B7_HUMAN	AK1	Adenylate kinase isoenzyme 1	210	23411
511	Q5TCI8_HUMAN	LMNA	Prelamin-A/C	491	55762
512	Q5W0H4_HUMAN	TPT1	Translationally-controlled tumor protein	188	21526
513	Q6P452_HUMAN	ANXA4	Annexin	299	33552
514	QORX_HUMAN	TP53I3 PIG3	Quinone oxidoreductase PIG3	332	35536
515	QSOX1_HUMAN	QSOX1 QSCN6 UNQ2520/PRO6013	Sulfhydryl oxidase 1	747	82578
516	RAB1C_HUMAN	RAB1C	Putative Ras-related protein Rab-1C	201	22017
517	RCN1_HUMAN	RCN1 RCN	Reticulocalbin-1	331	38890
518	RHOA_HUMAN	RHOA ARH12 ARHA RHO12	Transforming protein RhoA	193	21768
519	RINI_HUMAN	RNH1 PRI RNH	Ribonuclease inhibitor	461	49973
520	RNAS4_HUMAN	RNASE4 RNS4	Ribonuclease 4	147	16840
521	S100P_HUMAN	S100P S100E	Protein S100-P	95	10400
522	S10A4_HUMAN	S100A4 CAPL MTS1	Protein S100-A4	101	11729
523	S10A6_HUMAN	S100A6 CACY	Protein S100-A6	90	10180
524	S10A8_HUMAN	S100A8 CAGA CFAG MRP8	Protein S100-A8	93	10835
525	S10A9_HUMAN	S100A9 CAGB CFAG MRP14	Protein S100-A9	114	13242
526	S10AB_HUMAN	S100A11 MLN70 S100C	Protein S100-A11	105	11740
527	S13A2_HUMAN	SLC13A2 NADC1 SDCT1	Solute carrier family 13 member 2	592	64410
528	SAHH_HUMAN	AHCY SAHH	Adenosylhomocysteinase	432	47716
529	SAP_HUMAN	PSAP GLBA SAP1	Prosaposin	524	58113
530	SBP1_HUMAN	SELENBP1 SBP	Methanethiol oxidase	472	52391
531	SDCB1_HUMAN	SDCBP MDA9 SYCL	Syntenin-1	298	32444
532	SDCB2_HUMAN	SDCBP2 SITAC18	Syntenin-2	292	31594
533	SFRP1_HUMAN	SFRP1 FRP FRP1 SARP2	Secreted frizzled-related protein 1	314	35386
534	SG1D1_HUMAN	SCGB1D1 LIPHA LPNA	Secretoglobin family 1D member 1	90	9898
535	SG2A1_HUMAN	SCGB2A1 LIPHC MGB2 UGB3	Mammaglobin-B	95	10884
536	SIAE_HUMAN	SIAE YSG2	Sialate O-acetylesterase	523	58315
537	SIAS_HUMAN	NANS SAS	Sialic acid synthase	359	40308
538	SIL1_HUMAN	SIL1 UNQ545/PRO836	Nucleotide exchange factor SIL1	461	52085
539	SLIT3_HUMAN	SLIT3 KIAA0814 MEGF5 SLIL2 UNQ691/PRO1336	Slit homolog 3 protein	1523	167713
540	SLPI_HUMAN	SLPI WAP4 WFDC4	Antileukoproteinase	132	14326
541	SNX2_HUMAN	SNX2 TRG9	Sorting nexin-2	519	58471
542	SODC_HUMAN	SOD1	Superoxide dismutase [Cu-Zn]	154	15936
543	SPB3_HUMAN	SERPINB3 SCCA SCCA1	Serpin B3	390	44565
544	SPB5_HUMAN	SERPINB5 PI5	Serpin B5	375	42100
545	SPRE_HUMAN	SPR	Sepiapterin reductase	261	28048
546	SPRL1_HUMAN	SPARCL1	SPARC-like protein 1	664	75208
547	STIP1_HUMAN	STIP1	Stress-induced-phosphoprotein 1	543	62639
548	STOM_HUMAN	STOM BND7 EPB72	Erythrocyte band 7 integral membrane protein	288	31731
549	SYTC_HUMAN	TARS1 TARS	Threonine--tRNA ligase, cytoplasmic	723	83435
550	SYWC_HUMAN	WARS1 IFI53 WARS WRS	Tryptophan--tRNA ligase, cytoplasmic	471	53165
551	TAGL2_HUMAN	TAGLN2 KIAA0120 CDABP0035	Transgelin-2	199	22391
552	TALDO_HUMAN	TALDO1 TAL TALDO TALDOR	Transaldolase	337	37540
553	TBA1B_HUMAN	TUBA1B	Tubulin alpha-1B chain	451	50152
554	TBA4A_HUMAN	TUBA4A TUBA1	Tubulin alpha-4A chain	448	49924
555	TBB4B_HUMAN	TUBB4B TUBB2C	Tubulin beta-4B chain	445	49831
556	TBB5_HUMAN	TUBB TUBB5 OK/SW-cl.56	Tubulin beta chain	444	49671
557	TCO1_HUMAN	TCN1 TC1	Transcobalamin-1	433	48207
558	TCPA_HUMAN	TCP1 CCT1 CCTA	T-complex protein 1 subunit alpha	556	60344
559	TCPD_HUMAN	CCT4 CCTD SRB	T-complex protein 1 subunit delta	539	57924
560	TCPG_HUMAN	CCT3 CCTG TRIC5	T-complex protein 1 subunit gamma	545	60534
561	TCPQ_HUMAN	CCT8 C21orf112 CCTQ KIAA0002	T-complex protein 1 subunit theta	548	59621
562	TERA_HUMAN	VCP	Transitional endoplasmic reticulum ATPase	806	89322
563	TGM2_HUMAN	TGM2	Protein-glutamine gamma-glutamyltransferase 2	687	77329
564	THIO_HUMAN	TXN TRDX TRX TRX1	Thioredoxin	105	11737
565	THRB_HUMAN	F2	Prothrombin	622	70037
566	TIG1_HUMAN	RARRES1 PEIG1 TIG1	Retinoic acid receptor responder protein 1	294	33285
567	TKFC_HUMAN	TKFC DAK	Triokinase/FMN cyclase	575	58947
568	TLN1_HUMAN	TLN1 KIAA1027 TLN	Talin-1	2541	269767
569	TLR2_HUMAN	TLR2 TIL4	Toll-like receptor 2	784	89838
570	TPIS_HUMAN	TPI1 TPI	Triosephosphate isomerase	249	26669
571	TRFE_HUMAN	TF PRO1400	Serotransferrin	698	77064
572	TRFL_HUMAN	LTF GIG12 LF	Lactotransferrin	710	78182
573	TSN1_HUMAN	TSPAN1	Tetraspanin-1	241	26301
574	TSP1_HUMAN	THBS1 TSP TSP1	Thrombospondin-1	1170	129383
575	TTHY_HUMAN	TTR PALB	Transthyretin	147	15887
576	TX1B3_HUMAN	TAX1BP3 TIP1	Tax1-binding protein 3	124	13735
577	TXNL1_HUMAN	TXNL1 TRP32 TXL TXNL	Thioredoxin-like protein 1	289	32251
578	TYPH_HUMAN	TYMP ECGF1	Thymidine phosphorylase	482	49955
579	U3KQK0_HUMAN	H2BC15 HIST1H2BN hCG_1743059	Histone H2B	166	18804
580	UB2L3_HUMAN	UBE2L3 UBCE7 UBCH7	Isoform 2 of Ubiquitin-conjugating enzyme E2 L3	154	17862
581	UBA1_HUMAN	UBA1 A1S9T UBE1	Ubiquitin-like modifier-activating enzyme 1	1058	117849
582	UBA7_HUMAN	UBA7 UBE1L UBE2	Ubiquitin-like modifier-activating enzyme 7	1012	111694
583	UBP5_HUMAN	USP5 ISOT	Ubiquitin carboxyl-terminal hydrolase 5	858	95786
584	UT1_HUMAN	SLC14A1 HUT11 JK RACH1 UT1 UTE	Isoform 2 of Urea transporter 1	389	42528
585	VATA_HUMAN	ATP6V1A ATP6A1 ATP6V1A1 VPP2	V-type proton ATPase catalytic subunit A	617	68304
586	VINC_HUMAN	VCL	Vinculin	1134	123799
587	VPS35_HUMAN	VPS35 MEM3 TCCCTA00141	Vacuolar protein sorting-associated protein 35	796	91707
588	VPS4B_HUMAN	VPS4B SKD1 VPS42 MIG1	Vacuolar protein sorting-associated protein 4B	444	49302
589	VTNC_HUMAN	VTN	Vitronectin	478	54306
590	WDR1_HUMAN	WDR1	WD repeat-containing protein 1	606	66194
591	X5D2R7_HUMAN	PSMB8 PSM8	Proteasome subunit beta	276	30354
592	XDH_HUMAN	XDH XDHA	Xanthine dehydrogenase/oxidase	1333	146424
593	XPP1_HUMAN	XPNPEP1 XPNPEPL XPNPEPL1	Xaa-Pro aminopeptidase 1	623	69918
594	ZA2G_HUMAN	AZGP1 ZAG ZNGP1	Zinc-alpha-2-glycoprotein	298	34259
595	Q5VY30_HUMAN	RBP4 hCG_37964	Retinol-binding protein	199	22974
596	COKA1_HUMAN	COL20A1 KIAA1510	Collagen alpha-1(XX) chain	1284	135830
597	GGH_HUMAN	GGH	Gamma-glutamyl hydrolase	318	35964
598	ARL3_HUMAN	ARL3 ARFL3	ADP-ribosylation factor-like protein 3	182	20456
599	F16P2_HUMAN	FBP2	Fructose-1,6-bisphosphatase isozyme 2	339	36743
600	K7EJF7_HUMAN	TMUB2	Transmembrane and ubiquitin-like domain-containing protein 2	61	6906
601	LV208_HUMAN	IGLV2-8	Immunoglobulin lambda variable 2-8	118	12382
602	CATA_HUMAN	CAT	Catalase	527	59756
603	FOLR1_HUMAN	FOLR1 FOLR	Folate receptor alpha	257	29819
604	PSA3_HUMAN	PSMA3 HC8 PSC8	Proteasome subunit alpha type-3	255	28433
605	HV5X1_HUMAN	IGHV5-10-1	Immunoglobulin heavy variable 5-10-1	117	12773
606	I3NI22_HUMAN	SGSH	N-sulphoglucosamine sulphohydrolase (Fragment)	194	21714
607	SH3G3_HUMAN	SH3GL3 CNSA3 SH3D2C	Endophilin-A3	347	39285
608	I3L2R6_HUMAN	TXNDC17	Thioredoxin domain-containing protein 17	98	11292
609	S10AD_HUMAN	S100A13	Protein S100-A13	98	11471
610	CANT1_HUMAN	CANT1 SHAPY	Soluble calcium-activated nucleotidase 1	401	44840
611	B1AH49_HUMAN	MPST	3-mercaptopyruvate sulfurtransferase	224	24982
612	C9JLS9_HUMAN	PSMC2	26S proteasome regulatory subunit 7 (Fragment)	130	14637
613	FURIN_HUMAN	FURIN FUR PACE PCSK3	Furin	794	86678
614	HV102_HUMAN	IGHV1-2	Immunoglobulin heavy variable 1-2	117	13085
615	UBE2N_HUMAN	UBE2N BLU	Ubiquitin-conjugating enzyme E2 N	152	17138
616	CDC37_HUMAN	CDC37 CDC37A	Hsp90 co-chaperone Cdc37	378	44468
617	J3KQE5_HUMAN	RAN	GTP-binding nuclear protein Ran (Fragment)	234	26816
618	HV343_HUMAN	IGHV3-43	Immunoglobulin heavy variable 3-43	118	13077
619	B4DTF2_HUMAN	ANXA8L1	Annexin	270	30493
620	SIA4A_HUMAN	ST3GAL1 SIAT4 SIAT4A	CMP-N-acetylneuraminate-beta-galactosamide-alpha-2,3-sialyltransferase 1	340	39075
